# Supplementary material for: Thermodynamically consistent machine learning model for excess Gibbs energy
Source: Nat Commun. 2026 Apr 14;17:3485. doi: 10.1038/s41467-026-71430-y (PMC13079877; doi:10.1038/s41467-026-71430-y)
Supplement: Supplementary file 3 — Source data [file 41467_2026_71430_MOESM3_ESM.xlsx]

## Sheet: figure_2a_data
system_ID	MAE_sys_HANNA_TPXY	MAE_sys_modUNIFAC_TPXY	MAE_sys_HANNA_ACT	MAE_sys_modUNIFAC_ACT	MAE_sys_HANNA_LLE	MAE_sys_modUNIFAC_LLE
1			0.208325	0.100895
5
6
7
8
9
10
11
12
13
14
15			0.514804
16
17					0.076293	0.109945
18
19					0.079125	0.118188
20					0.0693125	0.0658437
21					0.0517187	0.0615625
22
23
24			0.0268091	0.0623261
25			0.409448	0.367739
26	0.0324766	0.0239988
29	0.0676774	0.0667509
30	0.236564
31
32	0.694055
33			0.0567531	0.15945
35			0.088935	0.123582
36	0.0597581	0.0509833
37	0.0200232	0.01348	0.0621967	0.00678004
38			0.0638587	0.0765947
39	0.0311599	0.0141358
40			0.0307011	0.0608697
41			0.0462817
42			0.93925	0.563761
43			0.068772	0.603776
44			0.250142	0.00772597
45			0.028257
46			0.221209	0.0861495
47			0.0286335	0.102855
48			0.165556
49	0.0527419	0.0709853
50			0.0268205
51			0.0155028
52			0.0605447
53			0.140374	0.167211
54			0.0282084
55			0.162535	0.461447
56			0.173027	0.581499
57			0.0688632
58			0.139977	0.0780009
59			0.338889	0.272849
60			0.0188439	0.037512
61			0.0261046	0.0444487
62			0.114002	0.0187913
64			0.0636399	0.0538319
65			0.0491621	0.0230139
66	0.0308321	0.0395897	0.0169819	0.13536
67			0.00776328	0.109607
68			0.0615305	0.862903
69			0.0318737
70			0.12711
71			0.0990374
72			0.153848
73			0.00999981
74			0.132486
75			0.105303	0.138215
76			0.0739314	0.046047
77			0.0880196	0.40402
78			0.263726	0.209699
79			0.0484655	0.0726754
80			0.0705872	0.0930075
81			0.0208607	0.0856246
82			0.418521	0.144206
83			0.0429074	0.0440766
84			0.167019	0.0634811
85			0.0607512	0.0783876
86			0.125838	0.294498
87			0.0231204
89	0.021209	0.0298861
90	0.124833	0.127131
91			0.128002
92			0.00677303	0.276965
93	0.0307514
94			0.503032
95			0.105803	0.0247372
96			0.219999
97			0.0162718
98			0.0376806
99			0.3691
100			0.151116
101			0.0776483
102			0.0728643
103			0.0815342
104			0.314597
105			0.39464
106			0.0981861
107			0.0961063
108			0.154742	1.62502
109			0.0190144	1.2559
110			0.0784947	0.126579
111			0.0502718	2.3447
112			0.181462	1.55218
113			0.220985	1.91992
114			0.174735
115			0.175299
116			0.01234
117			0.0890794
118			0.0914843
119			0.161523
120			0.145876
121			0.0897426
122			0.110064
123			0.103151
124			0.127645
125			0.0723574	0.443034
126			0.100842	0.395524
127			0.14492	0.930243
128			0.158403
129			0.178839
130			0.0559872
131			0.0288808
132			0.107106
133			0.225723
134			0.224016
135			0.238501	0.187776
136			0.214436	0.328604	0.0167281	0.00888155
137			0.13932	0.117306
139			0.140752	0.0354964
140			0.294266	0.0593432
141	0.0303453	0.0467942
142	0.0414709	0.020299
143			0.119416	0.532405
145			0.0390274
146			0.09538
147	0.031822	0.05491	0.0637414	0.0509997
148	0.0203886	0.0150901
149			0.285179
150			0.0865167	0.321477
151			0.182831	0.325307	0.0292142	0.031315
152	0.0326172	0.0233743
153			0.205919	0.128737
154	0.0319706	0.0488727
155			0.12887	0.120092
156			0.043324	0.0137745
157			0.0354414	0.0478743
158			0.462992	0.513607
159	0.0245387	0.00607423
160	0.0240721	0.022758
161			0.0795998	0.0770802
162			0.0635525	0.196723
163			0.0679299
164			0.158702	0.175553
165			0.48258
166			0.0832552
167			0.0252123
168			0.0954005
169			0.0995658
170			0.778819	0.724477
171			0.275819	2.45465
172			0.0139507
173			0.0692132	0.129093
174			0.109117
175			0.152021	0.24311
176			0.057976	0.513197
177	0.0282792	0.0262036
178			0.0186556	0.211583
179			0.110105	1.08139
180			0.161482	1.99891
181			0.122927
182			0.0469218	0.0957462
183			0.157712	0.201456
184			0.0565727
185			0.2215
186			0.17646
187			0.0947585
188			0.181495	0.176357
189			0.0712193	0.00802482
190			0.187963	0.0316276
191			0.0435007	0.0206779
192			0.371181	0.096441
193			0.0956417
194			0.162629
195			0.0899658
196			0.465303
197	0.0510243	0.0664824
198			0.292342
199			0.0448133	0.227666
200			0.0600481	0.121434
201			0.0801433	0.0796096
202			0.0766242	0.165681
203			0.0472597
204			0.222616	0.448433
205			0.0113491	0.0337279
206	0.183703	0.532626	0.341908	2.97884	0.0105075	0.00612334
207			0.0783771	0.0420916
208			0.0414494	0.214934
209			0.069117	0.263058
210			0.0204226	0.13234
211	0.0608547	0.0902052	0.0816933	0.0686287
212			0.0249244	0.163011
213			0.104023	0.118084
214	0.0741173	0.0985608
215			0.198332	0.106731
216			0.0226356	0.269863
217			0.360317
218			0.128563	0.170174
219			0.0594221	0.137135
220					0.0976114	0.22078
221			0.00150707
222			0.146762	0.68158
223			0.0887843	0.656344
224			0.101406
225			0.0873134
226			0.0888537
227			0.013365
228			0.310067
229			0.026132
230			0.00396471
231			0.147963	0.336545
232			0.100259	0.868255
233			0.0621298	0.154413
234			0.354791
235			0.181991	0.63602
236			0.0471983
237			0.588468
238			0.166418	0.228998
239			0.011719	0.0443392
240			0.0954868
241			0.173793
242			0.0813894	0.082285
243			0.0484502	0.0194104
244			0.176729	0.162294
245			0.0134805	0.0893611
246			0.0719572
247			0.173214
248			0.0529291
249			0.25139	0.349349
250			0.084019
251			0.107942
252			0.0209933	0.0653249
253			0.0278159	0.0444269
254			0.0324325	0.073415
255			0.0807132
256			0.0633163
257			0.122731
258			0.137756	0.770492
259			0.0461363
260			0.258193	1.21098
261			0.0855246	0.113358
262			0.0669415
263			0.508261	0.739366
264			0.046166	0.026376
265			0.0178525
266			0.170108	0.499361
267			0.667048
268			0.0814681	0.0270347
269			0.0519819	0.486011
270			0.158111	0.175844
271			0.321253	0.394137
272			0.0710799	0.206505
273			0.0551489
274			0.027124
275			0.0032487
276			0.136478
277			0.108622
278			0.0398853
279			0.137291	0.258622
280			0.206929
281			0.14422	0.142977
282			0.151136
283			0.742299
284			0.0611484
286			0.0310162
287			0.0428296
288			0.221969	0.0083861
289			0.171794	0.0579241
290			0.0571644
291	0.0418742	0.0466716
292			0.0433857
293			0.093433	0.91862
294			0.0920081
295			0.515705
296			0.179782
297			0.110432
298			0.135421
299			0.154136	0.378475
300			0.279307	0.504913
301			0.110683	0.631764
302	0.0416986	0.048554
303			0.028015
304			0.207161	0.29684
305			0.050133
306			0.0891512
307			0.0294088
308			0.0374036		0.005875
309			0.171781
310			0.38987
311			0.198306	0.0950127
312			0.0863117
313			0.211828	0.219368
314			0.130358
315			0.0166451	0.596907
316	0.0188995	0.0328766
317			0.507618
318			0.0594004	0.104824
319			0.021212	0.791573
321			0.124352
322			0.154522
323			0.15526
324			0.164047
325			0.779782
326			0.056931	1.72743
327			0.0178987	0.99297
328			0.087882
329			0.0650432
330			0.384419	0.0334282
331			0.221721	0.130271
332			0.0829099
333			0.174087	0.628177
334			0.173522	0.920743
335			0.105723	0.0226464
337			0.025968
338			0.144151
339			0.0931046	0.0828195
340			0.109736
341			0.116016
342			0.041368
343			0.0406221
344			0.180782
345			0.135123
346			0.112799
347			0.147132
348			0.0445418
349			0.296418
350			1.59441
351			0.319731
352			0.0481527
353			0.0480079
354			0.133539
355			0.294607
356			0.0379577
357			0.0689262
358			0.0344056	1.57545	0.0106917	0.32725
359			0.263715
360			0.0453902
361			0.146176
362			0.0225338
363			0.101829
364			0.0164875
365			0.234112
366			0.175066
367			0.144999
368			0.190001
369			0.00515584
370			0.112655
371			0.0938977
372			0.0227413
373			0.0689309
374			0.0516771
375			0.0897638
376			0.139474	1.89133
377			0.0429015
378			0.26591	1.32697
379			0.230694
380			0.475395
381			0.2085
382			0.0200405	0.0594344
383			0.301817
384			0.0789088	0.0512519
385			0.0301546
386			0.0564871
387			0.015762	0.640406
388			0.0924564	0.0193548
389			0.196444
390			0.0674042	0.101784
392			0.169689
393			0.122761
394			0.00396677	0.188001
396			0.0592155
397			0.0584384		0.0568125
398			0.116482
399			0.248003	0.159463
400			0.794094	1.84331
401			0.0310634	0.732292
402			0.111481	0.142972
403			0.0497969
404			0.0314631
405			0.00932502
406			0.0796086
407			0.0155886
408			0.0956314
409			0.177516
410	0.0362237	0.016617
411			0.036545
412			0.0458173
413			0.0261829	0.155065
414			0.0513705
415			0.300454
416			0.082876
417			0.481536
418			0.215105
419			0.271432
420			0.413285
421			0.176338
422			0.0799035	0.241718
423			0.147789
424			0.0473705
425			0.220668
426			0.129582	0.744355
427			0.0256482	0.988032
428			0.133856
429			0.157577
430			0.037363	1.05171
431			0.119735	0.176647
432			0.027144
433			0.210395	0.346556
434			0.0572068
435			0.559425
436			0.144381
437			0.1646
438			0.00239544
439			0.0606393
440			0.0429225	0.677153
441			0.150863
442			0.0592317
443			0.322802
444			0.0590112
445			0.0443315	0.090487
446			0.0612101
447			0.0982372
448			0.722286
449			0.0717874	0.767749
450			0.0974941	0.634089
451			0.0560976	0.0835559
452			0.0234715	0.230287
453			0.13938
454			0.107695	0.141587
455			0.0588327	0.0925234
456	0.0853769	0.120375
457			0.144718
458			0.106309
459			1.88165
460			0.205478
461			0.103793
462			0.0509258
463			0.013575
464	0.0190746	0.0168299
465	0.186783	0.199756	0.129779	0.214332	0.0909125
466			0.101686
467			0.428494
468			0.11732
469			0.0350625
470			0.0463217	0.29033
472			0.123409
473			0.0439373
474			0.245012
475			0.0391349	0.000380458
476			0.0165529	0.127673
477			0.596665	0.805181
478			0.240364
479			0.0593256
480			0.0166179	0.214388
481
482			0.110121		0.0526253
483			0.2459	2.09224
484			0.139903	0.0941227
485
486			0.0320508
487	0.0574848	0.0783078
488			0.0301871	1.81876
489			0.0236846
490			0.0232495
491			0.0539845	0.122719
492			0.427428	0.194424
493			0.102195
494			0.125988
495			0.221044
496			0.0657763	0.063516
497			0.036973
498			0.0513716
499			0.0598559	0.0968777	0.102938	0.01425
500			0.167432
501			0.0807224
502			0.0301093
503			0.0247015
504			0.124602
505			0.0640086
506			0.0776955
507			0.0100905
508			0.0214563
509			0.0385614	0.159842	0.070875	0.0306875
510			0.0922005
512			0.0479212
513			0.0117683
514			0.0322096
515			0.049793
516			0.259051
517			0.0898611
518			0.0412764
519			0.0245064	0.094151
520			0.169735	0.47285
521			0.068051
522			0.16436	0.182661
523			0.0928473
524			0.0236933
525			0.0518355
526			0.00868632	0.0965827
527			0.125837
528			0.0110085	0.0528795
529			0.488988	1.11744
530			0.246311
531			0.0326807
532			0.176183
533			0.070434
534			0.127237
535			0.0138568
536			0.0344852
538	0.161142	0.167105
540			0.0197331	0.0270153
541	0.0183136	0.0200528
542			0.240417	1.13957
543			0.00994316	0.269929
545			0.000579661
546			0.113939
547			0.0132956
548			0.0148741
549			0.0432499
550	0.0750843	0.0506549
551			0.124398	0.127965
552			0.121399	0.0749375
553			0.0805146
554			0.0423894		0.0331875
555			0.393202
556			0.557525
557			0.0723028
558			0.133705	0.0992544
559			0.12167	0.124836
560			0.032875
561			0.11334
562			0.0584332
563			0.0565736		0.0011875
564			0.316788	0.336922
565			0.061004
566			0.370557
567			0.00882503	0.00330682
568			0.23001	0.700182
569			0.0809033
570			0.185256
571			0.21708
572			0.0729763
573			0.106254	0.728006
574			0.0878648	0.458769
575			0.0572671
576			0.0390611
577			0.0573759		0.0074375
578			0.0409121
579			0.0239191
580			0.0764546	0.158288
581			0.151869	0.0550428
583					0.02458
586			0.129387
587			0.217916
588			0.09225
589			0.124903
590			0.145657
591			0.0102633
592			0.169917
593			0.082855
594			0.0996896
595			0.0449062
596			0.0882981
597			0.130026
599			0.0631229
600			0.353426
601			0.191946	0.560351
602			0.0381141		0.0420792
603			0.0995314	0.174938
604			0.109226	1.5676
605			0.00219461
606			0.058869	0.0919361
607			0.172639
608			0.0278764
609			0.274155
610			0.0150281	0.11537
611			0.0877276	0.248917
612			0.166263	0.361432
613			0.0098119	0.173422
614			0.0388834	0.0489402
615			0.02514		0.00825
616			0.148506	0.164696
617			0.0356964	0.0820901
618			0.108532
619			0.0123027
620			0.0939023
621			0.0704375	0.165874
622			0.214359	0.266873	0.0127955	0.00770094
623			0.0389753
624			0.0926249
625			0.129284
626			0.0231582
627			0.224375	1.08003
628			0.167899	0.428212
630			0.177905
631			0.0815527
632			0.216078	0.0578525
633			0.0354389	0.223472
634			0.139089	0.288455
635			0.0459171	0.269443
636			0.392649
637			0.0887884
638			0.00496436
639			0.152211
640			0.0185099
641			0.182276
642			0.0498112
643			0.0864456	0.0693682
644			0.0718628
645			0.0833786
646			0.032347		0.0008125
647			0.13824
649			0.00868062	1.76415
650			0.0273074	0.549861
651			0.00833988	0.0221812
652			0.0878181
653			0.0649261
654			0.0433536		0.0001875
655					0.0081875
656			0.0629879
657					0.0018125
658			0.0370572		0.0021875
659			0.0447387
660			0.0756106	0.0167094
661			0.0733992
662			0.0211639
663			0.110728	1.92592
664			0.200477	0.0255726
665			0.544042
666			0.0788563
667			0.21575	0.376176
668			0.065939	0.0931493
669			0.129469
670			0.105081
671			0.125065
672			0.823303	0.0403823
673			0.66339
674			0.541871
675			0.185394
676			0.38043
677			0.261608
678			0.334037
679			0.367873
680			0.16401
681			0.0169996
682			0.118026	0.345237
683			0.0050406
684			0.0656046
685			0.0337007	0.519392
686			0.11342	0.566857
687			0.560585
688			0.282203	0.387056
689			0.237472
690			0.0933172
691			0.179802
692			0.137058
693			0.13804
694			0.104563
695			0.0228621
696			0.172763
697			0.0288223
698			0.214798
699			0.0535212
700			0.0840108
701			0.13057
702			0.186835	1.11425
703			0.0881491	0.0831676
704			0.119987	0.327557
705			0.109804
706			0.0812458
707			0.492079
708			0.229913
709			0.100578
710			0.0171697
711			0.0481114
712			0.0349019
713			0.0217013
714			0.133564
715			0.0190557
716			0.0207072
717			0.149253
718			0.0525692	0.214347
719			0.144717
720			0.144505
721			0.153954
722			0.297626	0.861331
723			0.102321
724			0.162696
725			0.0303926
726			0.103622	0.974719
727			0.194781
728			0.114391
729			0.303618	1.55066
730			0.100743	0.455028
731			0.0546454
732			0.00708349
733			0.0290624
734			0.143141
735			0.124551	0.204307
736			0.0420089
737			0.264846	0.163739
738			0.0954593	0.949017
739			0.12299
740			0.0470122
741			0.406886	0.311945
742			0.029368
743			0.0388458
744			0.0434699	0.00614382
745			0.212322	0.331138
746			0.0784441	0.0378232
747			0.0434775
748			0.110571
749	0.0537886				0.0750122
750			0.108319	0.137942
751	0.0248009	0.0556909
752			0.164149	0.0102939
754			0.0767767
755			0.0785609	0.180542
756			0.221242	0.313573
757			0.0796966	0.171626
758			0.0714601	0.126849
759			0.0438344	0.0187798
760			0.0318151
761			0.0799833	0.217246
762			0.161164	0.412212
763			0.237562
764			0.27429
765			0.297304
766			0.0711881
767			0.082377
768			0.0976464
769			0.535173
771			0.233572
772			0.0632488
773			0.0651878
774			0.107454
775			0.0132299
776			0.189202
777			0.241579
778	0.0123717	0.0300058
779			0.00536745	0.313419
780			0.023846
781			0.0629975	0.16026
782			0.0378314
783	0.0125917	0.0222933
784			0.0189807
785			0.151238	0.152989
786			0.511279	1.74171
787			0.0269704	1.43453
788			0.28319	0.397644
790			0.115871
791			0.0271581
792			0.042576	0.136899
793					0.0165677
794			0.27243
795			0.504297
796	0.399798				0.203064
797	0.112768				0.106303
798	0.552311				0.199578
799	0.889942
800	0.173466				0.162809
801	0.317626
802					0.0248375
803			0.281433	0.371843
804			0.105447	0.074443
805			0.208063	0.154891
806			0.153848	0.0901002
807					0.0196942	0.0664105
808			1.19131	0.796765
809			0.545014	0.251172
810					0.22319
811			0.126979	0.00212512	0.0341218	0.0283782
812			0.0182892	0.0794169
813			0.0580932	0.038152
814			0.00793985	0.165498
815			0.103561	0.296548
816			0.0622689	0.487564
818			0.0964839	0.313926
819			0.0908592	0.187491
820			0.0131587	0.0231918
821			0.00295152
822			0.245821
823			0.588258
824			0.0433929	0.00599556
825			0.060178	0.13963
826			0.0354114	0.142333
827			0.0705907	0.237219
828			0.105013	0.184979
829			0.00464048	0.194904
830			0.0516942	0.133431
831			0.00525986	0.368376
832			0.0117843	0.304157
833			0.00383241	0.212769
834			0.031463	0.410832
835			0.0280053	0.172842
836			0.387431	0.644528
837			0.669338
838			0.582712
839			0.65384
840			0.0936125	0.0253325
841			0.510809
842			0.273334
843			0.284708
844			0.166264
845			0.191255
846			0.00552875
847			0.0736724
848			0.121832	0.699899
849			0.0349067
850			0.863236
851			0.923386
852						0.135937
853			0.0489472
854			0.0837377
855			0.14012	0.195655
856			0.114499	0.0446772
857			0.205125	0.0582468
858			0.326751
859			0.436166
860			0.576755
861			0.163585
862			0.321262
863			0.238108
864			0.522951
865			0.0940315
866			0.35604
867			0.611472
868			0.789576
869			0.526643
870			0.00909289	0.0267239
871					0.143542
872
873
874			0.312309
875			0.0748268
876			0.0476493
877			0.054865
878			0.0411643
879			0.176483
880			0.234048
881			0.167164
882			0.0284153
883			0.0350151
884			0.0695713
885			0.121198
886			0.310841
887			0.0952197
888			0.0378564
889			0.167395
890			0.0239816
891			0.139542
892			0.0495091
893			0.0529237
894			0.271622
895			0.212641
896			0.177625
897			0.018899
898			0.0228893
899	0.140611	0.0929237
900			0.0913627	0.108219
901			0.140387	0.232228	0.0283525	0.0164008
902			0.421815	0.108451
903			0.0539079	0.584181
904			0.182796
905			0.173136
906			0.121662
907			0.116504
911			0.184334
912			0.199054
913			0.153865
914			0.135523	0.410559
915			0.147162
916			0.748076
917			0.202132	0.0916947
918					0.046625
919					0.123063
920	0.0835701	0.170893			0.0600386	0.143618
921	0.0855583	0.0487792
922			0.236276	1.11208
925			0.198834	0.0375683
927	0.394678
928	0.124783
929	0.207826	0.0495489
930	0.441161
931	0.222775	0.294301
933
934	0.106146
935	0.16517
936	0.150294
940	0.134131
941	0.128106
942
943					0.056718
945	0.148234
946
947					0.0786312
948	0.202685
949
952
953
954
955
956	0.130342
957
958
959	0.0865169
961					0.0701352
962					0.146815
963
964					0.0699687
966
967	0.274008
970					0.307212
971					0.193002
973					0.0483438
974					0.0593348
975
976	0.729819
979
980					0.126375
983					0.0728563
984
985					0.0133612
986					0.065834
987					0.147563
989					0.048253
990					0.033375
991	0.472879
992	0.0625674
993
995
996	0.470332
997					0.0816944
998					0.0173265
999
1000
1001					0.106453
1002
1003
1004
1005
1006
1007
1008	0.12068
1009	0.119157
1010	0.145521
1012	0.210223
1013	0.166731
1014
1016	0.146664
1019
1020
1021
1022					0.109219
1023
1024
1026					0.0897358
1027
1028	0.206885
1029	0.231609
1030	0.228752
1031	0.16802
1032	0.409848
1033
1034
1035					0.125
1036	0.0696431
1037	0.0384802
1038	0.161926
1039
1040					0.0843034
1041					0.139025
1042	0.268935
1043	0.0946217
1044	0.195025
1045	0.442765				0.146342
1047	0.0511266
1050
1051	0.289329
1052	0.353343
1053	0.127846	0.12069
1054	1.19652				0.108891
1055	1.64818
1056	0.352098
1057	0.264392
1058	0.0394713	0.0739015
1059					0.31095
1060	0.198262	0.535413
1061					0.0602679	0.0102054
1062
1063	0.148581
1064	0.16996	0.599702
1065					0.232813
1067	0.210436
1068	0.0484718
1069	0.138223
1070	0.108973
1071	0.0555267
1072	0.131125
1074					0.100644	0.202207
1075					0.041796	0.104296
1076					0.009981	0.158418
1077			0.235446	0.197871
1078			0.190656	0.249635
1079			0.263196	0.314191
1081	0.0519929
1082	0.102164
1084	0.0831463
1085	0.114383
1086	0.113432
1087			0.168043	0.231568
1088			0.172912	0.251623
1089			0.136022	0.235686
1090			0.172847	0.284334
1091	0.232423
1095	0.1863
1096	0.079987
1097	0.367569
1099	0.202296
1100			1.78315	2.05459
1105			0.615516	1.64304	0.127156	0.0926108
1116	0.419784
1117					0.07575
1118
1119
1120					0.211891
1121
1127	0.0890978
1130	0.145348
1133	0.139717
1134					0.09725
1135
1137	0.118592
1140	0.0610793	0.196615			0.103004	0.0797247
1142			0.0753667	0.109201
1143	0.137908
1144	0.0302215
1145	0.0617798	0.175464
1146	0.0544253
1149			0.200479	1.88984
1150	0.0773614
1151			0.450185
1152					0.153875
1153					0.0465833
1154	0.066374
1155	0.0526588
1156	0.121152
1158	0.154441	0.162025
1160	0.177033
1161	0.0404025
1162	0.162988
1163	0.112983
1164	0.131292
1165					0.0833021
1166					0.0330875
1167	0.212678
1168	0.246106
1171					0.0475003
1172	0.118841
1173					0.0881458
1174					0.023535	0.113841
1175			0.125272
1176	0.128126	0.14674
1177			0.153323	0.296355
1178			0.213086	0.0259295
1180			0.0957696
1182			0.245916
1183			0.960479
1184	0.871542
1185			0.145894
1188	0.621662
1189			0.227196
1190			0.526634
1191			0.0825205
1192			0.229936
1193			0.635153
1194			0.0643864
1195			0.107293
1196			0.464221
1197			0.0349667
1198			0.110931
1199			0.114036
1200			0.221695
1201			0.424502
1202			0.443469
1203	0.122067	0.217296
1204					0.184355
1206	0.0990952	0.0260345
1207			0.111034	0.342401
1209			0.0319051	0.255328
1210			0.00640801	0.220142
1212	0.0534225	0.0989942
1214			0.187158	0.0701931
1218			0.0477634	0.144974
1219			0.187724	0.109312
1220			0.581569	0.54479
1221	0.0880573	0.123858
1226	0.0377435	0.0438474
1228			0.0970625	0.115495
1229	0.0532667	0.0548036
1230			0.0630945	0.291604
1231			0.171954	0.845588	0.0144466	0.0208088
1234			1.70503		0.0605182
1239			0.0705194	0.0678268
1240	0.102818	0.159279
1242			0.0806645	0.194807
1243	0.407976
1244			0.0721497	0.140534
1245			0.00296181	0.260633
1246			0.180973	0.390696
1249	0.374481
1250	0.0167353	0.0178154
1251	0.11895	0.0534054			0.0619661	0.211125
1252			0.331616	0.604247
1253	0.0371775	0.05285
1254			0.0349511	0.151969
1256					0.0504713	0.009065
1257			0.0782005	0.119813
1259			0.031704	0.247869
1262			0.229282	0.00716956
1265			0.175446	0.166251
1266			0.0789318	0.0420837
1267			0.113048	0.0395882
1268			0.0351887	0.0292496
1269			0.0234792	0.054235
1270			0.0352485	0.0128851
1271			0.0599654	0.029942
1272			0.148734	0.387571
1273			0.00819298	0.0252086
1274			0.0358258
1275			0.0713833	0.0905452
1276			0.316598
1278	0.716447
1279			0.0747854	0.00287026
1280			0.0207489	0.0020045
1281			0.0342998	0.0127645
1282			0.0817808	0.00881767
1283			0.00404968	0.0303417
1284			0.00107916	0.00250462
1285			0.0466159
1286			0.0116467
1287			0.0604387
1288			0.0349786
1289			0.0144381
1293					0.107422
1295			0.167901	0.0384618
1298			0.87201	0.896022
1299					0.0405353
1301	0.151797	0.168111
1302	0.186109	0.250653
1304					0.000250252	0.000250252
1306	0.112489	0.107711
1307					0.0976387
1308					0.0380489	0.137223
1310	0.114341	0.132128
1311					0.029725	0.0114958
1312	0.0662276	0.0987952
1313	0.0728719	0.120502
1314			0.562991	0.31955
1315			0.16591
1317			0.0907818	0.194692
1318			0.0495269	0.50938
1320			0.0670974
1321			0.0759888
1322			0.0696919	0.434587
1323			0.376568	0.16007
1324			0.0473831	0.321532
1330			0.69614
1331			0.65794
1332			0.00964191
1333			0.57944	0.231434
1334	0.0825156
1335			0.333245	0.208267
1336			0.255919
1338	0.0617732	0.13175	0.259834	0.408837
1340	0.0459077
1341	0.705596
1342	0.144582
1343
1344	0.583092	0.74196			0.132778	0.0813922
1345	0.0714876	0.0691876	0.0524936	0.0365834
1348	0.226007
1349	0.0555724
1350			0.16438	0.0794849
1351	0.0891352	0.0732187
1352			0.405454	0.104342
1353	0.0825134	0.104841	0.292352	0.0330788	0.081582	0.138228
1354	0.0880705	0.137018			0.110556	0.16225
1355			0.303787	0.638762
1356			0.282386	0.230185
1357	0.182988	0.215858
1358			0.0371578	0.0145574
1360			0.368884
1363	0.0995477	0.0991753
1364					0.168311	0.0348262
1365	0.0544059
1366			0.0199862	0.0143065
1367			0.0159553
1368			0.149239	0.588089
1369	0.0465162	0.0812349
1371			0.146419	0.0653453
1374			1.96866	2.02628
1376	0.107754	0.103558
1380	0.319031	0.452317
1381	0.0335524	0.0763035
1382	0.0514293
1383	0.118183	0.0921938
1384			0.0822532
1385	0.154173
1386			0.107397	0.397263
1387			0.250866	0.0471958
1388			0.598082	0.605186
1390	0.150244	0.107782	0.17989	0.0518533
1391			0.0961285	0.290167
1392	0.106394	0.0864824
1395	0.0350215	0.0811653
1399			0.318002	0.302921
1400	0.0510433	0.0487825	0.555518	0.187968	0.0562365	0.0854622
1401			0.199769	0.0428985
1403	0.0579876	0.0430525
1404	0.262443	0.188601	1.53711	0.247254
1405	0.414019
1406			0.12111
1407			0.0814814
1409			0.132279	0.0511287
1410			2.28118	0.445893
1411			0.940852	1.16039
1412			0.0713236	0.0669971
1413			0.0822239	0.0922758
1414			0.101152	0.291838
1415			0.276644	0.193073
1416	0.117166	0.0819894	0.368506	0.221865		0.146314
1417			0.142822	0.580823
1418					0.0317018	0.0524954
1419			0.182141	0.021488
1420			1.71609
1421	0.185938	0.19497	1.08399	1.16105
1423	0.104838	0.0893798
1424	0.0948279	0.157747	0.463531	0.835336
1425	0.177689	0.123343
1426			0.557796
1427	0.055855	0.0531413	1.8362	2.0277
1428	0.0340781	0.0477785
1429	0.183368	0.163226
1430	0.0522517
1431	0.021448
1433	0.077839	0.0906707
1434			0.0598222	0.201086
1435	0.0876579	0.0866215	0.228068	0.388033
1436			0.640373
1437	1.69919
1438	0.204128	0.277774
1439	0.0240796
1440	0.200002		0.482443
1441			0.426063
1442	0.229105	0.197069			0.10186	0.136263
1444	0.2509
1445	0.104947	0.111058	0.0748557	0.0815506
1446					0.137875
1447			0.328542	0.388002
1448	0.067761	0.184884	0.253503	0.610818
1449			0.402592	0.179467	0.0210381	0.0184339
1450					0.058256
1451	0.0339458	0.0288955	0.218959	0.184286
1452	0.0243792	0.115095	0.00941093	0.363671
1453	0.0667958	0.0697625	0.156233	0.0831226
1454	0.0524747	0.128398	0.238325	0.76758
1455			0.0830641	0.370333
1456			0.15567
1457	0.243676	0.239877
1459			0.104989	0.246246
1460	0.0693415
1461	0.0189552
1462			0.393838	0.0446392
1463			0.0387062	0.270693
1464			0.211752	0.348808
1465			0.254898	0.97668
1466	0.0515619	0.119817
1467			0.0323417	0.191651
1468	0.133386	0.153185
1469			0.124442
1470			0.185702	0.370748
1471			0.179007
1472	0.133382
1474			0.0664807	0.60729
1475			0.197149	0.235463
1476			0.204584	0.196271
1477			0.0531111
1478			0.0757994
1479			0.122627	0.320825
1480					0.0391004	0.0720421
1481	0.0707743
1482	0.0559456		0.178287
1483			1.34316	0.446727		0.05128
1484			0.195702	0.155269
1485			0.286691	0.299094
1486			0.262594
1487			0.400121	0.104035
1488			0.117345	0.331725
1489			0.0807002	0.0554684
1490			0.327579
1491			0.339465
1492			0.162576
1493			0.192162
1494	0.0778685	0.13394
1495			0.228095
1496			0.0350013	0.061933
1497			0.127899	0.43418
1498			0.264052	0.0805385
1499			0.126464
1500			0.0477742	0.418411
1501			0.247731	0.330298
1502	0.0875541	0.038616	0.437074	0.155537
1503	0.0854426	0.0729948	0.619741	0.628582
1504			0.0806989	0.32536
1505	0.0812384	0.101298	0.840729	0.987735
1506	0.167738
1507			0.053439	0.206497
1508			0.224572	0.178165
1509			0.0441882	0.15763
1510	0.100121	0.0730382	0.149106	0.109843
1513			0.125034	0.100168
1514			0.0833878	0.655786
1515			0.176029	0.167563
1516			0.361084	0.548997
1517			0.420477
1518			0.415506
1519			0.0719386
1520			0.61392
1521			0.379209	0.375288
1522			0.179905	0.355954
1523			0.286072	0.348303
1525			0.395614	1.25322
1526			0.300243	0.131747
1527			0.0837712
1528			1.21165
1529			0.118954
1530			0.370315
1531			0.648142
1532			0.178196	0.190485
1533			0.384521
1534			0.200972	0.106867
1535			0.132015	0.828055
1536			0.0151917	0.145972
1538			0.0924288	0.782609
1539			0.0839918	0.0406685
1540			0.189696	0.0527051
1541			0.0625656	0.248113
1542			1.00408
1543			0.122239	0.0329353
1544			0.204742
1545			0.971788
1546	0.101222	0.194183	0.276563	0.515285
1547			0.0694206	0.352535
1548	0.0477469	0.229755
1549	0.0845313
1550			0.336121
1551			0.0507421
1552			0.185711
1553			0.0442679	0.0194714
1554	0.0117392	0.0982032
1555			0.214791
1557	0.694275	0.71345
1558			0.102205
1560			0.221224	0.651461
1561			1.50253
1562			0.215666
1563			0.338258
1564			0.430459	1.65625
1565			0.0404852
1566			0.279588
1567			0.0495264
1568			0.0217045
1569			0.0906251
1570			0.188794	0.819422
1571			0.315454
1573			0.288124	0.287747
1574	0.0834122	0.0240773
1575			0.0313599	1.00268
1576	0.0268412	0.0607669
1577			0.513867
1578			0.0692426	0.12955
1579	0.133665	0.154134
1580	0.0806306	0.0680476
1583	0.11069	0.0946482
1584	0.269421
1585			0.549127	0.362501
1586			0.13653
1587			0.104454
1588	0.0464359	0.125831	0.167331	0.544223
1589			0.313182	0.336896
1590			0.192694
1593			0.10935
1594			0.148586
1595			0.114191
1596			0.174725
1597			1.54645
1598			1.48065
1599			0.127688
1600			1.5979
1601			0.0210755	0.0452368
1602			0.337044
1603			0.0394019	0.0614955
1604			0.305851
1605			0.0827195	0.156224
1607			0.247132	0.246979
1608			0.273112
1610	0.0732182
1611			0.279723	0.376487
1612			1.05777
1614			0.173064	0.211981
1615	0.0612369	0.0432661
1616			0.215303
1617			0.0803937
1618	0.383529	0.440837	0.199785	0.101701
1619			0.056674	0.027904
1620			0.335495	0.691461
1621					0.0497333	0.246963
1622			0.32302
1625			0.20893	0.0441898
1626			0.483599
1627	0.0461235	0.0499224
1628	0.238595
1629	0.0776054	0.0664389
1630	0.0832517	0.0954348
1631			0.241175
1632	0.0522905	0.0770134
1633	0.048057	0.0653211
1634	0.193124	0.251713
1635			0.0410559	0.399736
1637			0.0672991
1638			0.0380914
1639			0.173057
1640	0.124595	0.188711
1641			0.180293	0.132393
1642			0.020052
1643	0.265455	0.283713	0.148402	0.0464781	0.0780462	0.107809
1644			0.0463374
1646	0.0474779	0.0563106	0.0781651	0.087431
1647			0.07469
1648			0.103462	0.348702
1649			0.0547152	0.4355
1650	0.0944443
1651			0.366863
1652			1.20936
1653			0.193428
1654			0.0866684
1655			0.0467765
1656			0.304195
1658			0.352048
1659			0.368939	1.52882
1660			1.17785	0.350259
1661	0.121557	0.112847	0.228803	0.608971
1662			0.0883676
1664			0.087297	0.132675
1666			0.070395
1667			0.0462299
1668			0.243255
1669			0.19531
1670			0.466899
1671			0.232749
1672			0.223673
1673	0.141668
1674			0.0350143
1675	0.0641059
1676	0.0842775	0.0761605
1677			0.152163	0.246149
1678					0.0879283
1680			0.36245	0.0957031
1681			0.0884154	0.319005
1683	0.195289	0.109399
1684			0.151434
1686			0.0875901	0.124836
1687			0.286679
1688	0.0314678	0.0331725	0.241726	0.0119941
1689			0.314572
1690			0.214283
1691			0.308079
1693			0.970103
1695			0.392715	0.161012
1696	0.119323	0.0909593	0.498702	0.388407
1697			0.0628017
1698			0.0169799
1699			0.104268
1700			0.212509
1701			0.13567
1702			0.285567
1703			0.0813765
1704	0.282528	0.159359
1705			0.0247275	0.56865
1706					0.0366199	0.0634784
1707			0.512993
1708	0.502223
1709	0.0487866	0.046169
1710			0.652908
1712			0.0694408	0.386327
1713			0.301069	0.0184952
1714	0.0787638	0.0740483
1715			0.0738828	0.120145
1716	0.0811995	0.089045
1717			0.189276	0.472822
1718			0.0661787	0.355433
1719	0.0527091	0.0466097	0.376763	0.154305
1720			0.536226	0.345469
1721			0.201439
1722			0.0926826
1723			0.0557651	0.518511
1724	0.0401805	0.0956666
1727			0.129198
1728			0.36534
1729			0.569357
1731	0.206468	0.246212
1732			0.181718
1733			0.361023
1734	0.322672	0.343251
1735	0.0185968	0.0270755
1736	0.0464951		0.328784
1737			0.20384
1738	0.0232949	0.0278521	0.0738064	0.0441332
1739			0.0662582
1740			0.134758
1741			0.0889369
1745	0.0478204	0.0692762
1746	0.21022
1747			0.105493
1748	0.0421376	0.0411959	0.192125	0.154879
1749			0.137521	0.0886627
1750			0.906978	0.843987
1751			0.08832
1752	0.0998838	0.0930416	2.11446	2.54902
1754	0.537758	0.528751
1755			0.182288
1756			0.0593228
1757			1.43427	1.08108
1758			0.357892	0.33033
1759			0.0887072
1760			0.0388412
1761			0.424468	0.381496
1762			0.351434	0.318471
1763			0.770376
1764			0.111743	0.0951951
1765			0.897635	2.24857
1766	0.073438	0.0845575
1767	0.1782	0.140893	0.315728	0.0633465	0.116819	0.116422
1768	0.0948362		0.00719099
1769						0.118249
1770			0.158521
1771			0.111313
1772			0.0487079	0.123993
1773	0.0712644	0.199609
1774	0.0735391	0.071153	0.674283	0.931266
1775			0.180238	0.279842
1776			0.0628505
1778			0.10656
1779			0.0679871	0.531212
1780	0.0461622	0.03178
1781			0.269648
1782			0.35541
1783			0.404961
1784			0.882727
1785	0.0504848	0.0649837
1786			0.094847	0.131622
1787			0.0849617	0.416387
1788			0.23209
1789	0.0520658	0.0453353
1790			0.20252
1791			0.0228893
1792			0.109217
1793			0.0288751
1794			0.0514488
1795			0.0621269	0.688916
1796			0.037914
1798	0.142667	0.145746
1799			0.0949703	0.153081
1800			0.199733
1801	0.0185531	0.0279026	0.0352513	0.0563948
1802			0.0245776
1803			0.0274172
1804			0.210973
1805			0.36609
1807			0.180903
1809	0.317053	0.305343	2.39881	3.39282
1810			0.100544
1811	0.192116	0.191821	0.220343	0.0956003
1813			0.115459	0.533423
1814			0.0556806	0.0523173
1815			0.018753
1816			0.0746882	0.19308
1817			0.0276056
1819			0.210166
1820			0.0339518
1821			0.140659
1822			0.0542835	0.304309
1823			0.167383	0.326399
1824			0.078874	0.325516
1825			0.000949349	0.0118569
1826			0.0223612
1827	0.0670812	0.225236
1828			0.35937
1829	0.0521441	0.0537932
1830			0.158227
1831	0.271334	0.651324
1832	0.022824	0.0332287	0.0786664	0.132217
1833			0.653265
1834	0.0532472	0.0373648				0.177538
1835	0.0837094	0.0889412	0.0767662	0.0228133
1836			0.0390365	0.0647173
1837					0.0992045	0.21101
1838			0.806672
1839			0.310256	0.217217
1840	0.056925	0.0897395
1841			0.00481591	0.173529
1842	0.0826483	0.0886397
1846			0.926436
1847	0.0199939	0.0260485
1848			0.0443658
1850	0.0440194	0.105512
1851					0.0568085	0.0676173
1852			0.105491
1853					0.065398	0.0777394
1854			2.12285
1855			0.0446011
1856			0.121822
1857			0.129159
1858			0.208339
1860					0.0114687	0.0228375
1861	0.145281	0.182347
1862	0.0756935	0.065787	0.404634	0.193843	0.0609599	0.0838389
1863	0.260843	0.0815076	1.44894	1.97576
1864	0.0291281	0.0394738	0.239716	0.288395
1865			0.345378	0.178856
1866			0.124242
1867			0.284616	0.279366
1868			0.0466947
1869			0.0456889	0.687284
1870			0.196465
1871			0.207446
1872			0.140868
1873	0.177676	0.192985
1874	0.0448803	0.0483348
1875	0.126947	0.0916468
1877			0.10751
1879			0.291075
1881			0.139043
1882	0.0382285	0.0705021
1883			0.0932958
1884			0.281156	0.551972
1885			0.066116
1886			0.0946515
1887			0.0426969
1888			0.503949
1889			0.400574
1890			0.0295685
1891	0.153938
1892			0.234461	0.221827
1893					0.181343
1894
1895
1896
1897
1898			0.337495
1899			0.162151	0.441052
1900			0.232546
1901			0.0520472
1902			0.818639
1903			0.0691759
1904	0.149496	0.128736
1905			0.0883832
1906			0.0483807
1907			0.0994614
1909	0.0714187
1910			0.470699
1911			0.323073	0.336829
1913			2.11735
1914			0.152919	0.0463671
1915	0.0445865		0.048698
1916	0.240238	0.346499	0.221874	0.0964571
1917			0.121551
1918			0.115559
1919			0.434739
1920			0.0101227
1921			0.118558
1922			0.0607275
1923			0.140216
1924			0.039864
1925			0.155158
1926			0.326404
1927			0.0191576
1928			0.18296
1929			0.526166
1930			0.0522733
1931			0.074466
1932			0.0336783
1934	0.0573273	0.0573566	0.106101	0.0565683
1935	0.361013	0.36744
1936			0.179235	0.920704
1937			0.568479
1938	0.288011	0.320608	0.157856	0.413621
1939			0.0727244
1940			0.0650533
1941	0.143282	0.0943666
1942					0.0165366
1943	0.268204	0.16763
1944			0.143468
1945			0.235447
1946			0.323526
1947			0.247551
1948			0.043767	0.024586
1949			0.163288	0.0998956
1950					0.148204
1951			0.270495	0.302008
1952			0.208659
1953					0.19438	0.11688
1954			0.106775
1955	0.0672712	0.293231
1956			0.244318	0.236605
1957			0.127519	1.42975
1958			0.222563
1959			0.0995794	0.374536
1960					0.008432
1961					0.0028255
1962
1963					0.006296
1964					0.057084
1965
1966					0.012497
1967					0.0093825
1968					0.037358
1969					0.0737437
1970			0.480272	0.264033	0.0503754	0.0407511
1971			0.0223585
1972			0.162286	0.126731
1973	0.0757752	0.0946668
1974			0.189311
1975			0.0340841
1978			0.10235	0.291153
1979	0.194145	0.00886597
1980			0.0368482
1981			0.0667386
1982			0.734217
1983			0.0727262
1984			0.135652
1986	0.080733	0.0690787
1987	0.0740865		1.20128
1988			0.0366568
1989			0.439809	0.296819
1990			0.219465
1991	0.0961412
1992	0.270796	0.215587
1993	0.102794	0.0358867			0.159051	0.210364
1995			0.244603
1996	0.557122
1998	0.114533	0.130437
2000	0.179433	0.166535	0.339533	0.0595131
2001	0.102129
2002			0.194901	0.139756
2006			0.227895
2007	0.101196	0.146069
2008			0.127318
2009	0.0804829	0.0348161
2010	0.10015	0.157112
2011	0.0591566	0.0381235
2012			0.0384466	0.0383406
2013			0.200886	0.942099		0.000147275
2014					0.0721354
2015	0.0554492	0.074593
2016			0.222685	0.280239
2017
2018					0.002945
2019					0.004718
2020			0.123891	0.0578722
2021			0.403463
2022			0.0638051
2023			0.12762
2024			0.0590579
2025			0.304084
2026			0.0745326
2027			0.113564
2028			0.0756349
2029			0.103499	0.361458
2030			0.545425	0.927936
2031			0.381016	0.392355
2032			0.0624742
2033			0.0398731
2034			0.365486
2035			0.0746175
2037			0.0851597	0.277491
2038			0.0752763	0.497083
2039					0.043135	0.0144822
2040			0.070301
2041	0.136305
2042			0.575315	0.549679
2043			0.0664753
2044			0.129744	0.367078
2045			0.118405
2046	0.661153	0.719765			0.0653761	0.13304
2047			0.174204	0.126162
2048			0.200739
2049			0.375794	0.289858
2050			0.0627744
2051			0.10892
2052	0.107953	0.140526
2053			0.40322	0.553596
2054			0.37523	0.360156
2055			0.165968	0.225441
2056			0.430574
2057			1.95831
2058			0.370428	0.557642
2059					0.024718
2061	0.0759094	0.0595327
2062			0.083938	0.455367
2063			0.0457715
2066			0.603794	0.554246
2068	0.0257159	0.113029	0.678318	1.02402
2071			0.150186
2072			0.0837964
2073	0.200681	0.242292	0.525559	0.356877
2074	0.0335978	0.0258907
2075	0.140109	0.164615
2077			0.200728
2078	0.0418936	0.0500195	0.270224	0.247484
2080			0.44807	0.359585
2081					0.068875	0.0841074
2082			0.380973	0.312237
2083			0.743849	0.417123	0.0199	0.0120875
2084			0.125457
2085			0.582968	1.23668
2086	0.644815	0.760037	0.0683549	0.145685
2088			0.17508
2089			0.224456
2090			0.00880524
2091			0.115835
2092			0.115014
2093			0.0448281
2094					0.0594838	0.00479625
2095			0.842632	2.50645
2096			0.328616	0.104609
2097
2099	0.63824
2100
2102	0.0950272	0.0938615
2103			0.0223376
2104			0.120847
2105	0.119957
2106			0.0609591	0.495723
2107			0.35842
2108			0.0436496
2109	0.0416568	0.0342681
2111			0.275357	0.485141
2112	0.0685327	0.0909919
2113	0.424224	0.603499
2115	0.0961776	0.200824
2116			0.0772107
2117	0.0393822	0.0300057	0.247547	0.205916
2118			0.0715697
2119			0.0770195	0.00984034
2121			0.0498058
2122	0.0437328	0.0447087	0.0847807	0.048638
2123	0.165355	0.208663	0.0159787	0.299858
2124	0.053518	0.0346504	0.433603	0.348287
2125	0.0597353	0.0837207
2126			0.529713	0.534108
2127			0.879828
2128	0.0879927		0.136527
2130			0.769664	0.414221
2133			3.57154	2.39088
2134	0.245577	0.235034
2135			0.104058	0.836067
2136			0.346731	0.691775	0.116591	0.115774
2137	0.0540534	0.0640656
2139	0.122368	0.320863
2141			0.274391	0.176789
2142			0.247681	0.342353
2144			0.687224
2145	0.122957	0.135178
2146			0.131501	0.326105
2147			1.40513
2148			0.988665
2149			0.121272
2151			0.00905894	0.135267
2165			0.0385008	0.0612316
2166
2167			0.0591406
2170			0.179334	0.0461025
2171			0.0355269	0.0436059
2172			0.186879	0.234287
2173			0.0117914		0.0780347
2174			0.0622694	0.0104656
2175			0.0938234	0.0149573
2176			0.0637502	0.00265594
2177			0.259777	0.136245	0.0554661	0.224091
2178			0.0941296	0.184977
2179			0.0469162
2180			0.0956842	0.196482
2181			0.0673197	0.0426398
2182			0.00991074	0.0125919
2183			0.0995868	0.0181536
2184	0.0359815	0.0368694	0.0550218	0.0351711
2185			0.0841097	0.0187614
2187			0.0144713	0.0152468
2188			0.164525	0.0150765
2189			0.0828225	0.0178554
2190	0.0170132	0.0130393
2191			0.11106	0.147017
2192					0.0685951	0.104222
2193			0.0952714	0.0293586
2194	0.0100557	0.00654962
2195	0.00856824	0.013752
2197			0.0773175	0.151715
2198			0.0368931	0.140378
2199			0.126435	0.153474
2200	0.030537	0.0409154	0.0862212	0.266482
2202	0.0461554	0.0276327
2203	0.0391144	0.0242899	0.0522864	0.0522864
2204			0.061201	0.061201
2205			0.047971	0.0397937
2206			0.169974	0.0588915
2207			0.318015	0.256038
2208			0.631919	3.90574	4.80685e-05	0.000530968
2209			0.0344964	0.0745975
2210			0.0715707	0.0358677
2211			0.0537645	0.314768
2212	0.057549	0.0164331			0.0617121	0.0523192
2213			0.0412393	0.0116821
2214			0.0686976
2215			0.0976485	0.0161848
2216			0.0446243	0.0519404
2217			0.0270401	0.0546584
2218			0.0283681	0.425741
2220			0.152553	0.184622
2221			0.172349	0.0895342
2222			0.0920354	0.105004
2223			0.166032	0.178597
2224			0.0939154	0.228253
2226			0.0525483	0.318361
2228			0.236874	0.103371
2229			0.081081	0.10318	0.0679102	0.117827
2230			0.0275209
2231					0.063475	0.110135
2233			0.0829404
2234			0.0602505	0.112504
2235			0.123609	0.0250534
2236			0.041419	0.0363428
2239			0.0572053
2240			0.0067197	0.0724189
2241			0.0580361	0.412635
2242			0.220271	0.333749
2243			0.01697	0.0278501
2244	0.0306264	0.0953139
2245			0.203992	0.221027
2246			0.2284	1.2296	0.037365	0.0377437
2247			0.0707828	0.294968
2248			0.0602674	0.142838
2249			0.0963145	0.0653874
2250			0.0243889	0.355618
2251			0.0519975	0.0625062
2252			0.195767	0.510871
2253			0.00842861
2254			0.00611251	0.403195
2255			0.0445476	0.0308768
2256			0.161039	0.0761288
2257			0.110332	0.061025
2258			0.0144446	0.0294913
2259			0.0542637
2260			0.0601106	0.0520143
2261			0.210753	0.275745
2262			0.0871227	2.11555
2263			1.03315	0.4205
2264			0.0891429	0.0996326
2266			0.018856
2267	0.0286499	0.0544267
2268			0.0661592	0.283791
2269			0.111185	0.143352
2270			0.00569941
2271			0.190733	0.50871
2272			0.277444	0.342232
2273			0.00704401
2274	0.00853908	0.0057738	0.0334842	0.0182086
2275	0.0193936	0.0121254
2276			0.00698457	0.0215962
2278			0.0325827
2279			0.063116	0.063116
2281			0.927136	0.173025
2285			0.611968	0.23329
2286					0.212536
2292			0.242092	0.341361
2298			0.545061	0.199278
2299
2305			0.0676638	0.321293
[truncated: 36,212 more rows]

## Sheet: figure_3a_data
system_ID	MAE_sys_HANNA_TPXY	MAE_sys_modUNIFAC_TPXY	MAE_sys_HANNA_TPX	MAE_sys_modUNIFAC_TPX	MAE_sys_HANNA_ACM	MAE_sys_modUNIFAC_ACM	MAE_sys_HANNA_LLE	MAE_sys_modUNIFAC_LLE
1							0.0277794	0.0282932
2	0.635796	0.302538					0.164681	0.019239
3							0.0215838	0.0462002
4							0.0859457
5							0.0308561	0.0289893
9			0.00832225	0.00792902
10							0.0365892	0.0326126
11							0.100871
12					0.100923
13
14
15							0.0104862	0.0131325
16			0.247798	0.10029	0.629314	0.735969
17							0.283888
18
19
20
21
22
23
24					0.0167229	0.109149
25					0.0825594	0.0285183
26							0.0797142
27							0.0807307
28							0.0945866
29							0.0487146
30							0.0913785
31							0.19454
33
34
35
36
37					0.109646
38
39
40					0.0552669
41							0.0471279
42
43							0.11256
44
45
46
47
48
49			2.14955
50	0.118062	0.0852109					0.0454172	0.0960627
51							0.0612183
52							0.119731
53
54	0.110084	0.0530062
55
56
57	0.0997234
58	0.208693		0.0417955
59	0.713606		0.0940772				0.058552
60
61			0.0146935
62			0.288773
63			0.284993
64
65							0.0374283
66							0.0635664
67	0.0231218		0.021686
68			0.0719925
69			0.13442
70							0.144196
71							0.0411597
72							0.00915389
73							0.0155011	0.0097574
74	0.0647921	0.0729053
75							0.12777	0.0289765
77							0.204953	0.0483521
78	0.0953599	0.145807
79	0.0562972	0.069036
80							0.0535176	0.0368284
81					0.214058	0.216632
82							0.0381276
83							0.0315776	0.0312711
84							0.0229034	0.0308849
85			0.315221
86							0.0181968
87							0.00802151
88							0.0425579
89							0.0168852
90							0.00608289
91							0.017776
92							0.0424685
93							0.140526
94							0.0422799	0.0170039
95							0.246094
96							0.17027
97
98
99							0.0689813
100					0.968981	0.486899
101	0.0714936	0.0791816
102	0.0364915
103			0.0343335	0.0385826	0.53279	0.123628	0.0173028	0.0583476
104	0.337543	0.243683
105							0.0354206	0.0268496
106							0.0356731	0.0347286
107							0.118343	0.152534
108							0.0429468	0.0394879
109							0.0102969	0.0095931
110							0.0287953	0.0215195
111							0.0390095
112
113
114							0.009698	0.007922
115	0.0824887	0.0612867					0.0225527	0.0261243
116							0.15225	0.119611
117							0.0294814	0.050241
118							0.0538469
119	0.475599	0.804986
120	0.302774	0.327646			0.482762	0.385721	0.0353723	0.10331
121							0.0179113	0.0330943
122	0.0519581	0.0631941
123	0.146661	0.157141
124			0.00855015
127			0.0308948	0.029215
129							0.105544	0.126651
130	0.52745
131			0.445238
132	0.0824643	0.158384			0.120889	0.844231
133	0.116069	0.147951
134							0.0449917
135							0.0490166	0.0245168
136							0.030078	0.038233
137	0.512805	0.29415
138	0.141681
139					0.0428204	0.335271
140	0.052347	0.0713495
141							0.0545721	0.0758261
142	0.157441	0.312059			0.452081	0.501812	0.0321445	0.0343701
143							0.23415
144
145							0.0278647	0.0187648
146	0.0913334	0.0546471
147
148
149
150							0.0131062
151
152							0.0659378
153
154	0.100136	0.115075					0.0384118	0.211146
155	0.233931	0.206542
156			0.179267				0.163888
157							0.0448118
158			0.215424	1.0424			0.0157904	0.0194823
159	0.454579	0.513231					0.024126	0.0662238
160
161							0.0165274	0.0906888
162							0.0509829	0.0338908
163	0.162051	0.147104					0.0147434	0.0797056
164							0.0332752	0.0990633
165							0.0190136
166							0.0393814
167							0.0258446
168							0.0431944
169							0.0334215
170					0.34329	0.851557	0.0289685	0.029173
171							0.0698771
172							0.0565814
173	0.0538655	0.0702724
174							0.0795834	0.132348
175							0.0417706	0.0582851
176							0.0236449	0.0376446
177	0.152327
178							0.0245444	0.0643916
179			0.0389119	0.0687386
181	0.209623	0.252922					0.0324272	0.0264649
182			0.019751	0.0340784
183			0.0724346	0.00753431
184							0.0392295	0.0509433
185							0.0609846	0.124599
186	5.80348	5.92549	0.456071	0.891982			0.0199369	0.0146714
188							0.0811904	0.073026
189	0.0667983	0.272844					0.0457615	0.0352045
190			0.00581117	0.0069487
191			0.0471437	0.0412214	0.753613	0.767755	0.0413188	0.033232
192							0.0537887	0.148228
193	0.195681
194	0.0503405	0.210311	0.00992095	0.128091			0.0439555	0.0578028
195					0.845837	0.250672
196							0.0219662	0.117346
197	1.8441	1.53212					0.0484511	0.100018
198	0.177802	0.242903					0.023701	0.0862968
199							0.0363369	0.0390443
200							0.0168251	0.0201848
201							0.0722886	0.0775447
202	0.384126	0.332532					0.0239171	0.130874
203							0.09794	0.103754
204							0.080566	0.152616
205							0.0531267	0.0219074
206							0.0357278	0.0974427
207	0.170295	0.189571					0.0265967	0.0730359
208					0.727504	0.774569
209
210							0.0252203
211							0.0331232	0.0501005
212					0.621863	0.626998
213							0.0457528	0.0649092
214							0.00976317	0.0163547
215							0.044978	0.0545593
216	0.0248211	0.0583924
217							0.01098	0.0103703
218			0.0350809	0.101073
219	0.0662473	0.150443					0.0355759	0.0673901
220							0.0163205	0.038271
221							0.0741424	0.052509
222							0.0470089	0.121876
223							0.021365	0.0427509
224							0.058452	0.0705826
225							0.045151	0.17642
226							0.0534125
227							0.0247249
228
229							0.0318155
230	0.0390625	0.233424					0.0578383	0.0543419
231
232							0.0226304	0.0443992
233							0.0489261	0.0294246
234
235
236							0.053739
237							0.0318455	0.0130826
238							0.0120555	0.0138684
239							0.0765813
240							0.0379403	0.0176445
241	0.188694	0.210313	0.0589317	0.0807707			0.0539538	0.0528472
242							0.0361413
243							0.0427444	0.0932725
244							0.0316466	0.0396297
245							0.0124646	0.0608747
246							0.0776741	0.0285569
247							0.161154
248							0.0160603	0.0477626
249	0.04764	0.162075
250							0.0305931	0.1003
251					1.15987	0.949832
252
253							0.035253
254							0.0354568	0.0382379
255	0.0726096	0.254895					0.0783025	0.0791814
256							0.0106518	0.0266828
257	0.062735	0.237592					0.0597352	0.0632452
258	0.334888	0.270159					0.014032	0.0393782
259							0.0395092	0.0868796
260	0.163307	0.257214
261							0.0206103	0.0543832
262							0.0230393	0.0161866
263
264
265
266
267
268
269
270
271
272							0.0289441
273							0.0296571
274							0.0356124
275							0.0303524
276							0.0662993
277							0.0294571
278
279							0.059171
280							0.0410997
281	0.367239	0.36632
282	0.515599						0.061351
283
284							0.0395591	0.035284
285							0.0358208	0.0275036
286							0.108066
287	0.0626739
288	0.0776885	0.0900736
289	0.122902	0.112094
290	0.074488
292							0.127265
293
294
295							0.0264	0.0212917
296							0.0473848	0.0433101
297							0.0605564	0.051716
298
299							0.0923854
300
301
302							0.0867871
303
304							0.0182603	0.034075
305							0.102429	0.121276
306	0.170176
307
308	1.86048
309							0.120837
310							0.0823782
311			0.0237641
312
313
314
315
316
317							0.169849
318	11.3591
319			0.00786935	0.0108639
320
321
322
323							0.0913293
324							0.0510665
325							0.16466	0.151213
326							0.211739	0.154626
327							0.0841758	0.0916286
328							0.0187808
329							0.0761246	0.0360975
330					0.0985057
331							0.0531134
332			0.112098
333	0.0665656
334							0.0467913
335			0.284389
336
337
338
339
340
341
342
343							0.062414	0.0593811
344							0.0621522
345							0.0556617
346							0.0538539
347							0.115773
348							0.0483072
349							0.0620908
350							0.0387436
352	0.0361949	0.0319459
353	0.0440126	0.0501844
354							0.0234432	0.0216423
355							0.00772679
356	0.0409094	0.0993765
358	0.0369642	0.0307676
359			0.368936	0.0958919
360	0.0783021	0.247122
361	0.112339
362							0.203294	0.230243
363							0.0862708	0.0434925
365							0.0421997	0.11212
366							0.0120867	0.0281927
368							0.0836559	0.0509593
369
370							0.0193156	0.0274425
371							0.0643992
372
373
374							0.022977	0.0234158
375							0.0313649	0.0531432
376
377							0.0387807	0.0629865
378	0.0852441		0.270304
379	0.0479874		0.059321
380			0.168651
381	0.0637416
382			0.0415125
383	0.0809387
384							0.0534745	0.0986544
385							0.0507064	0.0245761
386							0.106072	0.113193
387							0.112159	0.130315
388							0.118724	0.119593
389							0.00884242	0.0217139
390					3.40256	2.48323
391
392							0.0107512	0.0229211
393							0.0476203
394							0.107947	0.112709
395							0.118655	0.123864
396							0.0376286	0.0293454
397							0.0140867	0.0235063
398
399							0.0111146	0.0298402
400							0.0453833	0.0206123
401							0.0391037	0.0223167
402							0.0188773	0.00984943
403							0.043602	0.0272404
404							0.056816	0.0442807
405							0.014543	0.0428304
406							0.0562546
407							0.0793455	0.102079
408	0.0634264	0.0743291
409							0.0305649	0.034234
410							0.0073481	0.0073481
411							0.00823735	0.006506
412							0.0138364
413							0.0163221	0.0204887
414							0.0283189	0.0110564
415							0.0675508	0.10987
416							0.035806	0.0241074
417							0.0130864	0.0184169
418							0.0319441	0.0468133
419							0.0941363
420							0.0256683
421							0.0211154
422							0.0194441	0.0263281
423							0.0126998	0.0258173
424							0.0294313	0.0304006
425							0.0296226	0.0145122
426							0.0100516	0.0107811
427							0.0173663	0.0175828
428							0.155131
429							0.0248667
430							0.0225603	0.00450656
431							0.0346964	0.0170399
432							0.0845016	0.12223
433							0.0223122	0.039271
434							0.00831108	0.00831108
435							0.0296346	0.0305109
436							0.125294
437							0.0398707
438							0.0517477
439							0.0425545
440							0.049194
441							0.0271801
442							0.0270319	0.0243788
443							0.0206596	0.0184469
444							0.0152364	0.049942
445							0.0182767
446							0.0422462
447							0.0467444
448							0.027347	0.0339088
449							0.0237968	0.0198588
450							0.0123132	0.00709743
451							0.0179816
452							0.0472809	0.0236946
453							0.00724822	0.0168183
454							0.042951	0.0243025
455							0.0141253	0.0213021
456
457							0.163571
458	0.173744	0.136007
459	0.146298	0.117464
465							0.0682679	0.0803046
466							0.130231	0.0804282
467							0.0386535	0.0327094
468							0.0380323	0.0217875
469
470			0.0204429	0.0291387
471	0.0817708	0.0729468
472	0.079579	0.0756893
473	0.0606541	0.0612635
474			0.0174218
476	0.0821658	0.0999975
477	0.105467	0.111576
478	0.0385706	0.0886775
479	0.0339632	0.0907669
480	0.0714488	0.204607
481							0.0595546	0.0379279
482	0.0655594	0.0539684	0.022201	0.011548			0.0308891	0.0678672
483	0.180505	0.168631
484	0.189107	0.180686					0.0310016	0.0410734
485							0.0654732	0.0786997
488	0.0960129	0.0868047
489	0.0226185	0.0818361
490	1.60554	0.922018	0.081641	0.0414213			0.0305133	0.0364015
491	0.273604	0.270509
492							0.0647013
495							0.010666	0.0162675
496	0.0338545	0.0314424
497							0.0145693	0.0229446
498	0.28609	0.300357
499	0.346476	0.374921	0.127245	0.373857			0.070663	0.0780215
500							0.0367215	0.0267211
501			0.0778527	0.0952399
503	0.418533	0.408716					0.0274396	0.0606654
504
505	0.370217	0.344675
506							0.0566159
507							0.0528749
508							0.0418117
509							0.0433805
511	0.0888124	0.0911556	0.0115339	0.00726159
514							0.0748182	0.0326209
515	1.37538
516							0.0811491
517							0.0485437
518							0.0583661
519							0.0559567
520							0.0535011
521							0.0312622
522	0.55017
523			0.72268
524	0.0679138	0.0702771
525	4.49515	4.48918
526	0.0403324	0.091477
527	0.0606801	0.0844702
528	0.0232439	0.0866041
531							0.0768	0.0585556
533	0.499383	0.18814					0.163111	0.086996
534							0.0707142
535	0.0813116	0.155252
536					0.207478	0.103434
537			0.023206
538	0.148741	0.181523					0.0483011	0.0375367
539	0.039806	0.0366976
540
541							0.0183173
542
543			0.107084				0.0935005
544							0.093498
545	0.264395	0.263995					0.0435241	0.051498
546	0.095166	0.106185
547
548	0.11398	0.185882					0.0292768	0.196084
549	0.0760088	0.102295
550	0.0610246	0.118727					0.0361162	0.0374296
551			0.225244
552
553							0.0379226	0.0863344
554
555							0.0553451
556							0.0417802	0.092297
557							0.0340777	0.0971045
558							0.0237506	0.0461943
559							0.0514468	0.0968388
560			0.0732093
561							0.0225647	0.0414743
562	0.116626	0.30197					0.0624041	0.0670576
563	0.0906866	0.309786
564							0.0609882
565							0.0447561
566							0.0240002
567							0.0449036	0.0520986
568							0.0342344	0.0428493
569							0.0371156
570							0.0850263	0.137956
572	0.0453217	0.0514582					0.025289	0.020488
573							0.030184	0.101636
574	0.0451397	0.0597346			0.6477	0.436846	0.0484535	0.0469658
575	0.533397	0.411245
576							0.0334571
577							0.0223746
578							0.0470549	0.0453393
579
580
581							0.0728172
582
583
584							0.0205592	0.0214894
585
586
587
588							0.0796254	0.119953
589							0.0537367	0.0687728
590	0.222204	0.159822					0.0185385	0.0297704
591							0.0389306	0.063381
592							0.0239674
593							0.0378452	0.024526
594							0.0448226	0.0436986
595							0.0279556	0.0563462
596	0.239367	0.1645					0.0453527	0.075068
598	0.516655	0.50673					0.0244881	0.0406675
599			0.0759816
600			0.0200024	0.0108841
601							0.0775404	0.0577947
602	0.101184	0.145927
603	0.090075	0.464132
604							0.0598673	0.162229
605	0.320611	0.111829
606	0.132083	0.121158					0.0614164	0.0440966
608							0.041534	0.0492589
609							0.0790147	0.0719719
610							0.0936854
611	0.175882	0.288289
612							0.0608049	0.047639
613
614	0.170847
615							0.0400738
616	0.104626	0.1363					0.0992143	0.0741789
617	0.142634	0.171593					0.0423084	0.0511571
618
619
620
621							0.179738
622	0.0827696	0.074232	0.0393799	0.0505063			0.0445055	0.0689369
623							0.0339331	0.0993438
624							0.0638981	0.0904861
625	0.0678482	0.201626
626	0.0926203	0.244769	0.0220798	0.0377181
627	3.97907	4.06232
628							0.0368119	0.0217901
629
630							0.0535185	0.109117
631							0.0345304	0.0569768
632							0.02547	0.0476417
633	0.190575	0.128842					0.0680776	0.047979
634							0.0698359	0.0693214
635	0.0467618	0.0707482					0.0143021	0.0173908
636							0.0227349	0.113471
637							0.131806	0.150183
638
639							0.017914	0.0508819
640							0.036506	0.0671392
641
642	0.184322	0.163002					0.0540054	0.0728195
643							0.0618256	0.0760959
644							0.0351984	0.046914
645					0.544843	0.360268
646
647							0.0220714	0.0634189
648							0.0486495	0.107344
649	0.178377	0.0926474					0.0252631	0.0435435
650	0.365774	0.193965					0.0468506	0.0351336
651			0.00851673	0.00838476			0.0554671	0.0603909
652							0.012014	0.0170263
653	1.79491	0.983779					0.0806573	0.118182
654			0.0691981	0.170196
655							0.0549133
656							0.0353255	0.0536498
657							0.0638611	0.0459801
658							0.203057	0.113593
659							0.0239596	0.133975
660							0.0271805
661							0.0485766	0.0748698
662							0.0483216	0.153379
663
664							0.0349822
665
666							0.0436209	0.0832894
667							0.0314845	0.0470031
668
669							0.0457298	0.0318552
670							0.0843541	0.123172
671
672
673							0.117433	0.0630149
674
675
676							0.189333
677
678							0.0254792
679
680
681
682							0.129048	0.144048
683							0.0458222
684							0.187957	0.202003
685							0.0762965	0.0887891
686							0.0559872	0.0674276
687							0.0759668	0.0896669
688			0.0541584	0.0820287
689							0.0146014
690	0.308505	0.323638
691							0.0598235	0.105491
692							0.0874479	0.0543723
693							0.0564741	0.0788371
694	4.39673	4.58428
695							0.0620189	0.109852
696
697
698
699							0.173337
700
701
702
703							0.165326
704
705							0.069855	0.0791066
706							0.0491172	0.0425725
707							0.113217
708							0.0302432	0.0617767
709							0.0118902	0.048774
710	6.95942	7.06158					0.0299566	0.0643284
711							0.165564	0.0643445
712							0.0190902	0.0318689
713							0.0369167
714	3.77889	3.91712
715
716							0.0482337	0.0507955
717							0.0608273	0.1026
718							0.0166163	0.0363541
719							0.205285
720							0.0716894	0.0904903
721							0.0312925	0.0546607
722	0.0907852	0.165392					0.0633352	0.074075
723							0.0560695	0.0773011
724							0.0295165	0.0365341
725	0.0280584	0.0884169					0.0666062	0.0690331
726	0.471669	0.322261					0.0329235	0.0419349
727							0.01985	0.0319148
728							0.0606507
729							0.0498632	0.0704495
730							0.0559239	0.037805
731	0.0971906	0.111406
732	0.219537	0.220096
733	0.196511	0.205678					0.0777898	0.0287053
734	0.507886	0.491306
736							0.0579339	0.0763154
737							0.123648	0.0238745
738							0.0672423	0.0383578
739	0.568219	0.5589					0.0598922	0.0302732
740
741
742
743
744							0.066414
745							0.221334	0.148051
746	0.0592631	0.0608291
747			0.0615223	0.0811676
748	0.215301	0.235029
749	0.0377377	0.052257
750							0.0494339
751	0.163763	0.14954	0.0900613	0.101083			0.0420632	0.0578554
752							0.0426114
753							0.0579858
754							0.0574841
756							0.0413229
757							0.042698
758							0.0330708
759							0.0231625
760	0.243453	0.278598
761	0.151467	0.189498
762	0.0440826	0.0586646
763	0.0195261	0.0244481
764	0.104054	0.106372	0.018354	0.0304569
765	0.0958711	0.0912495
766							0.0243423
768	0.0778542	0.0834186
769							0.0373331
770	0.0758047	0.0581256	0.0153367	0.0312703
772	0.0343997	0.0369775
773
774	0.0822735	0.0562916					0.029088	0.0978591
775							0.13534
776
777							0.0272832
778
779							0.0594822
780
781
782							0.0307166
783							0.0373355
784							0.0349559
785							0.0323234
786							0.030173
787							0.0332776
788							0.0244872
789
790							0.0431961
791							0.0549859
792
793					0.135059	0.27833
794					0.0885369	0.293704
795
796							0.0459971	0.071805
797							0.0524958
798							0.0645637
799							0.0520557
800							0.027461	0.107661
801	0.167568	0.160959
802								0.0729761
803	0.702451	0.504438
804	0.254866	0.216429
805							0.0434257
806							0.097646
807	0.0554683	0.0398337
808	0.0674093	0.0748391
810	0.0771061	0.0590827	0.0322831	0.014777
811	0.128931	0.147226	0.0432159	0.0450772			0.0611987	0.0589957
812							0.0513225
813							0.0313657	0.0579257
814	0.0743044	0.0539198
815	0.116578	0.124155
816	0.0412632	0.101214	0.022027	0.0634483
817	0.073847	0.0344503
818	0.0831909	0.0451773
819	0.0514362	0.0378579
820	0.156544	0.102403
822	0.0995336	0.0748444	0.0455656	0.00735129
823	0.0922579	0.0503554
824
825
826	0.181633	0.190899
827							0.0440719
828
830
832	0.354508	0.355694
833			0.0194358	0.0213608
834	0.100881	0.099062
835	0.0804175	0.0816797					0.0248346	0.0723581
836	0.132398	0.12989
837	0.0612511	0.0500395
838			0.0630676	0.0530571
839	0.220236	0.238252
840	0.0999777	0.12049
841			0.197213	0.205798
842							0.0323133
843							0.0268169	0.0794512
844	0.297872	0.289053					0.0300193	0.0286261
845	0.0915502	0.0961175
846							0.0594235
847	0.0515747	0.0667694
848
849	0.428806	0.334535	0.399946	0.0638779
850	0.0782517	0.0908027
851							0.103813
852							0.0336871	0.132719
853
854							0.0712229
855							0.098139
856							0.032418
857							0.044944
858
859
860
861	0.0739905	0.057677
862	0.246322	0.28046					0.0472747	0.043978
863							0.0639462
864			0.0411838	0.0959443
865	0.0695277	0.0341704			0.0445213	0.200139
866			0.0196388	0.0138366
867							0.0915003
868							0.0658522	0.0737295
870							0.0225753
872	0.0622026	0.0216334
873	0.12279	0.192457	0.264569	0.139774			0.0390782	0.0350364
875							0.0607073	0.0304098
876							0.0360883
877	0.203608	0.209397
878							0.0348734
879							0.0143888	0.0273413
880							0.0589289	0.0591274
882							0.0114332	0.00818633
883							0.0312263	0.0576993
886							0.0521487	0.141271
887							0.114616	0.0846906
888							0.0938103	0.0680275
889							0.093607	0.119585
890							0.0455725	0.0360984
891							0.056847
892							0.0335492	0.0234352
893							0.0579708	0.0676379
894							0.0334743	0.0281495
895							0.0663607	0.0440604
896							0.0445563	0.0921218
897							0.0146342	0.030474
898							0.0555226	0.0836563
899	0.0736705	0.0396848
900	0.0245765	0.0745001
901	0.577825	0.584901
902	0.0974652	0.0947394
903	0.0313219	0.0302918
904					0.0210315
905	0.0778646	0.0483648
906							0.0279136	0.0197723
907	0.0812889	0.0807967
908							0.0789173	0.0825184
909							0.0883713	0.0744902
910							0.0594448	0.0374232
911							0.0368271	0.0374746
912								0.0607738
913								0.0688867
914			0.335562
915								0.0721241
916							0.0136336	0.00886675
917							0.0259089	0.0134747
918							0.0165862
922							0.0194044	0.096641
924							0.181519	0.0575953
925	0.0685284	0.047441
926	0.0590872	0.0571667
927	0.133585	0.113313					0.0413896	0.0214182
928							0.0218036
929			0.262173
930	0.249916	0.372762					0.0638141	0.0494572
931
932
933
934
936	0.199166	0.176423	0.0113611	0.00755717
937							0.0232464	0.0325418
938
939
940
941	0.0823261	0.0439339	0.0169461	0.0128804
943	0.066213	0.0463417
944	0.0731712	0.0611422	0.0162971	0.0266159
946							0.154615	0.05007
947							0.0405648	0.0384981
948							0.0634635
949							0.0169406	0.0196956
950							0.120275	0.0622663
951							0.0330742	0.0256212
952							0.0309915	0.0266202
953							0.0212917	0.119471
955							0.0583496	0.0924469
956	0.133955	0.106827
957	0.118567	0.163972	0.0164273	0.0231836			0.0326838	0.0551072
958
959							0.0737308
960							0.0671688
961	0.198599	0.195977
962	0.158505	0.132071					0.0252943	0.0714888
963	0.161776	0.31208
965
966	0.154929	0.156439					0.0376983	0.0285234
967							0.0644181
968							0.0645403
969
972							0.0805032	0.0325953
973							0.0846184	0.0336867
974							0.0579824	0.0326912
975							0.0734848	0.0399584
976							0.0496548	0.0359654
977							0.0723694	0.0523526
978	0.308366	0.211559					0.0491846	0.036888
979							0.0186468
980							0.064575	0.0222071
981							0.0188533	0.0315254
982							0.0477814	0.00906945
983							0.0373005	0.0113641
984	0.297783	0.290899
985							0.0506337
986							0.0787543
987							0.0504384
988							0.0279612
989							0.0455722
990							0.0814433
991							0.12953
992							0.0704816
993							0.0528908
994							0.0220531	0.0300717
995							0.0206712
996							0.0320535
997							0.05927
998							0.135574
999							0.0162042
1000							0.0850314
1001	0.0419381	0.0457891
1002	0.0827224
1004	0.0281571	0.0192922
1005	0.0711856	0.0185038
1006			0.0110073	0.00832056
1007							0.0695646
1008			0.0706778	0.0908821
1009			0.0166321	0.00654171
1011	0.414922	0.412123
1012							0.0668108	0.0185511
1013							0.0516927	0.0119889
1014							0.0468123	0.0343412
1015							0.0859939	0.0387715
1016							0.0390622	0.0245491
1017							0.0911472	0.0440503
1018							0.0316108
1019	0.179961	0.095875					0.0384962	0.035497
1020							0.0154051
1021							0.0450239	0.0179231
1022							0.068353	0.0753412
1023							0.0279413	0.0101465
1024							0.0496973	0.0236132
1025							0.0597734
1026							0.0508219	0.0153674
1027							0.338623
1028							0.324613
1029							0.0405199	0.0867329
1030							0.0639807
1031							0.0667546
1033							0.0227771
1034							0.025587	0.0359062
1035							0.0488226
1036							0.0291866
1037							0.347359
1038							0.0910019
1039							0.0374353
1040							0.0161666
1041							0.114272	0.0226233
1042							0.0516686
1043							0.0864317
1044							0.0309001
1045							0.0205377
1046							0.0783021
1047							0.17287
1050							0.146349
1051							0.0610913
1054			0.0198642	0.00997466
1055	0.0632308	0.0603007
1057	0.0922745	0.0811897			0.113552	0.0437489
1058	0.0212012	0.0393421
1060	0.174713	0.302277					0.068594	0.0770446
1061	0.0802508	0.113731
1062							0.0293825	0.107611
1063			0.0388776
1064	0.515746	0.272841					0.0350401	0.0360034
1065							0.0228425	0.0349853
1066							0.0471169	0.0524967
1067	0.118178	0.0828484					0.0473475	0.0601295
1068	0.0789899	0.0872649
1069							0.229895
1070	0.0519008	0.113836
1071							0.144267	0.147238
1072	0.30164	0.371219					0.0214963	0.0213348
1073
1074
1075							0.0236684	0.0311768
1076							0.0139623
1077							0.0631438
1078							0.0102517	0.0380172
1079							0.0102115	0.0157124
1080							0.0270592	0.0535337
1081							0.0149788
1082							0.0185153	0.0592451
1083							0.0772801	0.0803046
1084							0.0252533	0.0223797
1085							0.0213331	0.0404608
1086							0.0223339	0.0343276
1087							0.0414296
1088							0.0226362	0.0538568
1089							0.0128333	0.0338611
1090							0.016992
1091							0.0219683	0.081194
1092							0.104491
1093							0.0369009
1094							0.0448219
1095	0.106763	0.12776					0.0173371	0.0320169
1096							0.0332932	0.0247494
1097							0.0739622
1098							0.041882	0.0153207
1099
1100							0.0169707	0.0884659
1101							0.0215601	0.0553357
1102							0.0370671
1103							0.0191846	0.0627302
1104							0.00816178	0.0104527
1105							0.0344524	0.047
1106							0.0588429	0.0482785
1107	0.0407372	0.0704342
1108	0.168469	0.273268
1109
1110							0.063043
1111							0.0953605
1112	0.0592674	0.0300551
1113							0.0442776
1114							0.0560784
1115							0.0444418
1116							0.0714692
1117							0.0512192
1118
1119
1120
1121
1122
1123	0.317297	0.316739					0.0466381	0.0230048
1124			0.118542	0.115658
1125	0.0486926	0.0400566
1126			0.0101267	0.00711452
1127			0.319132
1128							0.0388067	0.0203445
1129							0.0165926	0.00523975
1130	0.0969752	0.118184
1131	0.136426	0.132737
1132							0.0151528
1133							0.0120029
1134							0.0582034
1135							0.0159559
1136							0.0129493
1137							0.0157965
1138							0.00601372	0.0035415
1139							0.00761971	0.00331179
1140							0.0106676	0.00304487
1141			0.0674592	0.0605563
1142							0.16591
1143							0.0763762
1144							0.117558
1145							0.151321
1146							0.101949
1147							0.0338875
1148							0.027273
1149							0.0507449
1150							0.0695408
1151							0.0518463
1152							0.0748826
1153							0.0294626
1154							0.0548955
1155							0.244085
1156							0.0252149
1157			0.00629114
1158							0.0611204	0.0655482
1159							0.0343201	0.0133729
1160							0.0562337	0.0797603
1161
1162							0.120194
1163							0.0262833
1164							0.0497444	0.0670117
1165							0.03179	0.0489413
1166							0.0584028	0.0900654
1167							0.0104826	0.0207147
1168							0.0474266
1169							0.115801	0.10318
1170							0.0749159	0.0602904
1171							0.0739521	0.0869977
1172							0.0186297	0.061736
1173							0.0585923
1174							0.0791537
1175							0.0672033	0.0697341
1176							0.0146827
1177							0.0174147
1178							0.025862	0.0398474
1179							0.00663035	0.0635262
1180							0.0153007	0.0554834
1181							0.0327272	0.0680708
1182							0.0201607	0.0569611
1183							0.0521016	0.0470607
1184
1185
1186
1187
1188							0.0221967	0.0336308
1189	0.796132	0.243406	0.0811305	0.0227254			0.074038
1190							0.073825
1191
1193	1.2605	0.533751
1194							0.0259451	0.0259451
1196	0.762652	0.516386					0.0487189	0.0466422
1197	0.576593	0.262335					0.115008	0.0750708
1201							0.0198765	0.0198765
1203							0.0226914	0.0396048
1204							0.0362896
1205							0.0376277	0.0574723
1206							0.0181485
1207							0.0162054	0.022478
1208							0.175375	0.091968
1209	0.0290517	0.0279599
1210
1212							0.0142871	0.00705726
1213							0.263358
1214							0.0638416
1215	0.032845	0.0347336
1216							0.044084
1217							0.0577284
1218							0.232388
1219							0.0123676
1220							0.0432235
1221							0.0363844	0.0343295
1222							0.023055
1223							0.03768
1224							0.0269176	0.0267327
1225							0.0378962
1226
1227
1228
1229							0.00641667
1230	0.401153						0.0096624
1231							0.0149377
1232
1233							0.00209576
1234
1235	0.451285	0.15384					0.017356	0.0654086
1236							0.01875
1237							0.01649	0.00919987
1238							0.0222087	0.115296
1239							0.0173887
1240
1241
1242							0.0114757	0.0193444
1243							0.027209	0.17775
1244							0.0193494
1245							0.0250787	0.0159184
1246							0.0185783	0.0124874
1247							0.033082
1248							0.0262198	0.0380113
1249							0.042251
1250							0.0244672	0.0171826
1251							0.0190122
1253							0.0614864
1254							0.263109
1255							0.0558385
1256							0.0639798	0.0163357
1257							0.0277139
1258							0.0179368
1259							0.0357398
1260							0.0567071
1261							0.0397647
1262							0.231273
1263							0.0314909
1264	0.155969	0.109646					0.0218695	0.0273597
1265							0.0313652
1266
1267					0.0489829	0.0495903
1268
1269
1270
1271
1272
1273
1274	0.152676	0.153046
1275							0.158277
1276							0.0531068
1277							0.0325069
1278							0.0250694
1279							0.00353791
1280							0.0404036
1281							0.0437477
1282							0.0230091
1283							0.0171486
1284							0.00553813
1285							0.0542814
1286							0.062144
1287							0.0409046
1288							0.00260797
1289							0.0214843
1290							0.0982986	0.0437989
1291							0.0409591
1292							0.0410246
1293							0.0695376
1294							0.0545575
1295							0.0129993
1296					0.480124
1298							0.0647433	0.0502635
1299							0.0184592	0.00909398
1300							0.0516609
1301							0.0356345
1302							0.0125836
1303
1304
1306
1307
1308
1309					0.674077	0.782225
1310
1311
1312
1313					0.20507
1314							0.0168306
1315							0.031855
1316					0.0509311	0.0909231
1317							0.0161404
1318							0.00890068	0.0160558
1319							0.139474
1320					0.543125	0.0850497
1321
1322
1323
1324
1325							0.0498807
1326
1327							0.113523
1328
1329					0.200499
1330							0.0320473	0.0342176
1331							0.082454	0.0903465
1332							0.0202893	0.0261995
1333							0.0187465	0.0309282
1334							0.0548131	0.0728007
1335							0.0795903	0.0769463
1336							0.0494445
1337
1338
1339					0.75504
1340					0.414105
1341							0.0854445	0.107925
1342	0.0756027	0.0937805
1343	1.06258	1.14479					0.005637	0.00542257
1344
1345
1346							0.0559525
1347							0.0727983
1348							0.0576946
1349							0.0890785	0.177815
1350							0.103039
1351							0.0240626
1352							0.0968645
1353							0.0403042	0.0565633
1354							0.00519992	0.0957583
1355							0.0823158	0.11548
1356							0.0218543	0.0509977
1357					0.0873415	0.227186
1358
1359	0.100608	0.106531
1360
1361	0.196717	0.217401
1362							0.0218762	0.0398519
1363							0.029377	0.04685
1365							0.0293186	0.0259012
1366					0.080151
1367					0.598312
1368					0.493824
1369					0.586619
1370
1371							0.0289143	0.0234962
1373							0.0893822	0.0794438
1374	0.140657	0.14633
1375							0.048846	0.0314932
1376							0.0614842	0.0790022
1377							0.0318995	0.00904187
1378	0.141538	0.110655
1379							0.0126458
1380							0.00963272	0.00925367
1381							0.0433202	0.0593002
1382							0.0458865	0.0154568
1383							0.122935
1384							0.0279577	0.033698
1385							0.0376066	0.0235514
1386							0.0429816	0.0193451
1387							0.125138
1388							0.0403934	0.0120855
1389			0.0207119	0.0109407
1390							0.0264996	0.0101798
1391	0.189891	0.184944
1392							0.0113831
1393							0.0376625	0.0114226
1394							0.113608
1395							0.0186563	0.026796
1396							0.0504338	0.0431656
1397							0.0403582	0.0232577
1398							0.133439
1399							0.10509
1400							0.0364679	0.011906
1401							0.00811942	0.00818868
1402	0.0886619	0.111032
1403
1404			0.242399
1405
1406	0.146937
1407							0.187325
1408							0.128026
1409							0.0651913
1410							0.0691622
1411							0.091588	0.0436419
1412							0.062661
1413							0.0143594	0.0171922
1414							0.11562
1415					0.19128
1416
1417
1418							0.00324042
1419					0.339812	0.401049
1420							0.032346
1421							0.00449211	0.00649841
1422							0.0194648	0.0157992
1423							0.0102768	0.0126453
1424							0.111363	0.0503379
1425
1426
1427
1428							0.179291
1429							0.239186
1430							0.069562
1431					0.199755
1432							0.171592
1433							0.164034
1434					0.403584	0.498752
1435					0.112497	0.0919996
1436
1439
1440
1441
1442					0.0531113
1443							0.164925
1444					0.27882	0.0751046
1445					0.638027
1446					0.0792784	0.132349
1447
1448	0.0557044
1449							0.0153826	0.0166337
1451	0.124439	0.138624					0.0364607	0.0501737
1452	0.114893	0.0950217
1453			1.3755				0.0853691
1454							0.0336453	0.0532272
1455							0.0284445	0.040512
1456							0.0238339
1457					1.3963	0.941937
1458							0.0118242
1459							0.0244258	0.0704044
1460							0.0159053	0.0427392
1461							0.0580854
1462							0.0681159
1463							0.0202846
1464							0.049398	0.0974592
1465							0.0154206	0.0441619
1466							0.0163089	0.0401363
1467							0.0363391	0.0660977
1468							0.0176062	0.0490439
1469							0.0194895	0.0625749
1470							0.0105401
1471							0.0305185	0.0809118
1472							0.0148051	0.0189007
1473							0.00460985
1474							0.0333174
1475							0.0645589
1476							0.047509
1477							0.0306631	0.105175
1478							0.0184008	0.0259931
1479							0.0494217
1480							0.012204	0.0585978
1481							0.0149937	0.0268636
1482							0.0186488	0.0393862
1483							0.0239425	0.0258906
1484							0.0377214
1485							0.044578
1486							0.0976732
1487							0.0569583
1488							0.0146986	0.0344236
1489							0.0887764
1490							0.0797485
1491							0.0630152
1492							0.0201782
1493							0.077716
1494							0.0510083
1495							0.0268043	0.0883237
1496							0.0282753	0.0691299
1497							0.0107093	0.0304379
1498							0.0147639
1499
1500	0.0908753	0.0954873
1501	0.108725	0.092486
1502			0.00700975	0.00663334
1503			0.0102812	0.00628412
1505	0.023706	0.0716253
1506							0.0272318	0.0110284
1507							0.0878528	0.0631945
1508
1509							0.0298408	0.0299213
1510							0.106525
1511							0.0371469	0.0344472
1512							0.0260126	0.0363739
1513
1514
1515							0.113893
1516	0.0316496	0.0387714
1517
1518
1519
1520
1521							0.0212262	0.0730857
1522							0.0397084
1523							0.0216036
1524							0.0448264	0.0356619
1525							0.0295595
1526
1528							0.20485
1529	0.13291	0.0958377	0.200947	0.05442			0.115267	0.0438578
1530
1531							0.0316675	0.0332233
1532
1533							0.0237964	0.0476039
1534							0.111703
1535							0.0294162	0.024584
1536							0.0555396
1537							0.00377322
1538							0.00689485
1539							0.00555124	0.0155909
1540	0.365305	0.652653
1541
1542							0.0361731
1543							0.25804	0.0290541
1544							0.00596604	0.00441451
1545							0.0412448
1546							0.0504418
1547							0.257234
1548							0.0547634	0.0153033
1549	0.235377
1550							0.0266307
1551							0.0146127
1552							0.0421925
1553							0.0114991
1554	1.14733	1.1405					0.0904308	0.0725422
1555							0.0131379	0.004462
1556							0.00857881	0.0225543
1557							0.0270542
1558							0.0229984	0.0214139
1559	0.956622
1560
1561							0.0328666	0.0237268
1562			0.87977	0.9245			0.0401703	0.0386459
1563			0.552435	0.364023
1564							0.0439682	0.0161499
1565							0.0207633	0.0145457
1566							0.0358331
1567							0.0471441	0.0162561
1568							0.048108
1569							0.0209868
1570	0.10425	0.734721					0.0484631	0.0315231
1571							0.0271509
1572							0.0329372
1573							0.0315325
1574							0.0195198	0.0152452
1575							0.026578	0.0207455
1576							0.0724027
1577			0.528311	0.386145			0.035757	0.0158263
1578							0.0145378	0.00532795
1579							0.0495923
1580							0.170219
1581							0.0168392	0.00458743
1582							0.0669208
1583							0.04594	0.0183807
1584							0.0510595	0.0404914
1585							0.027578
1586							0.0968193	0.149187
1587							0.0118013	0.0163862
1588							0.0128188	0.0166477
1589							0.0608414	0.0313072
1590							0.0231964	0.0108175
1591							0.0299753	0.0426888
1592							0.0345038	0.0686966
1593	0.15684	0.194713
1594	0.174126	0.24665
1595			0.0684258	0.131952
1597	0.153363	0.162933
1598			0.0432979
1599	0.145239
1600			0.0540279	0.0929702
1601							0.0379885
1604	0.484589	0.116541					0.15897	0.0487191
1605					0.684819	0.346887
1606							0.0647757	0.0490932
1607
1608
1609							0.112934
1610							0.0585566
1611
1612							0.0385711
1613							0.102783
1614			0.684843	0.929979
1615
1616
1617							0.0579541	0.0932123
1618			0.0400682	0.0376618
1619
1620
1621							0.359845
1622
1623							0.0636768	0.0739197
1624							0.0554518	0.0637803
1625							0.0402653
1626							0.0564053	0.0772178
1627							0.0442734
1628							0.0554679	0.0399164
1629							0.0511661
1630							0.0946312	0.089178
1631
1632
1633
1634
1635
1636							0.0521027	0.0645312
1637
1638
1639
1640							0.0409707
1641							0.0487822	0.0569583
1642							0.0493795	0.0268297
1643							0.069438	0.05521
1644							0.119682	0.0887341
1645							0.0414623	0.10977
1646
1647	0.0823941	0.115121					0.0438331	0.0520003
1648							0.114417	0.101927
1649							0.135601
1650							0.0634536	0.0883663
1651							0.026696	0.0306993
1652							0.0827702
1653
1654							0.0471782	0.0500773
1655							0.0532869	0.0543923
1656							0.0395635	0.0572903
1657							0.045495	0.0568871
1658							0.0506871	0.0777474
1659
1660							0.0351244	0.0348092
1661							0.0601572	0.0707925
1662							0.0427362	0.0449816
1663							0.0658122	0.0543125
1664
1665
1666							0.0825363	0.0633473
1667							0.0312844	0.03579
1668							0.299329
1669							0.0518928	0.0548563
1670	0.906973	0.557184					0.11492	0.0970811
1671							0.0630752	0.125832
1672							0.034791	0.0397935
1673							0.0644898	0.0447733
1674							0.0441131	0.169822
1675							0.0678915
1676	0.166184	0.174707					0.0485033	0.0478898
1677							0.046048	0.136685
1678
1679	0.790299	1.18532
1680							0.0671603
1681							0.0444652
1682
1683							0.0751509
1684
1685							0.159956	0.0597696
1686							0.0823793
1687							0.104481
1688							0.0324065	0.0555387
1689
1690							0.135875
1691							0.104608
1692
1693
1694
1695
1696							0.078384
1697
1698							0.0925577
1699							0.0273295
1700							0.0532174	0.0562007
1701							0.0684614
1702							0.0594972
1703	0.715552	0.384526					0.186336	0.0387554
1704							0.0596316	0.0511109
1705
1706
1707							0.0840513
1708							0.0626178
1709
1710							0.0702445
1711
1712
1713
1714
1715							0.107098
1716
1717
1718							0.0477592	0.0670294
1719							0.0447595
1720							0.0324044	0.0584235
1721							0.0679946	0.099556
1722							0.0339622	0.0536791
1723							0.0296913
1724							0.0518991	0.0644453
1725
1726
1727
1728
1729	0.12618	0.0771803
1730
1731
1732
1733
1734
1735							0.0353342
1736							0.0413395
1737							0.0432135
1738							0.0525433
1739							0.0662801
1740							0.0995088
1741							0.0508969
1742					0.211361	0.303955
1743					0.107434	0.204861
1744	0.440159	0.432701
1747
1748
1750
1752							0.0600469
1753							0.0720361
1754							0.0475177
1755							0.0581223
1756
1757
1759					0.132863
1760
1761
1762
1763
1764
1765
1766			0.026607
1767	0.542125
1768							0.0432172
1769							0.0318177	0.03633
1770							0.0402115	0.0445527
1771							0.0140678
1772							0.0950815
1773							0.0200354	0.0963277
1774							0.122021	0.170443
1775							0.067699	0.0965535
1776							0.0806079	0.131417
1777							0.064178	0.093573
1778							0.0912783	0.138746
1779							0.0948902	0.126742
1780							0.0805473	0.0582338
1781							0.0694818	0.0647843
1782							0.0514375	0.12663
1783							0.114276
1784							0.124764	0.16718
1785							0.0879394	0.0842027
1786							0.0998924	0.151174
1787							0.0427981	0.122035
1788							0.0537767
1789							0.0925659	0.0956475
1790							0.0455997	0.0478502
1791							0.0965057	0.102552
1792							0.0600879	0.0564115
1793							0.0452459	0.0432016
1794							0.0508883
1795							0.07743	0.111181
1796							0.0246589	0.0584037
1797	0.134151	0.147314					0.0474555	0.0436066
1798							0.0609424	0.0394195
1799							0.0504924	0.0348819
1800							0.0487047	0.072562
1801							0.101524	0.129888
1802							0.0188328	0.0210864
1803							0.0327877	0.0429248
1804							0.0490128	0.0449997
1805							0.0615526	0.0835306
1806							0.0655147	0.0858661
1807							0.0690718	0.0762259
1808							0.0355469	0.0357001
1809							0.0194509	0.0724297
1810							0.0521973	0.0546567
1811							0.0879697	0.084742
1812							0.0750829	0.0782924
1813							0.0614432	0.0805858
1814							0.0616071	0.0702124
1815							0.0594337	0.0439631
1816							0.137229	0.109235
1817							0.0466117	0.0460113
1818							0.047489
1819							0.019425	0.0450939
1820							0.0515089
1821							0.0925115	0.104321
1822							0.0630898	0.0844938
1823							0.0459211
1824							0.113643	0.0972803
1825							0.109454	0.14513
1826							0.176282	0.160809
1827							0.0741582	0.0458048
1828							0.0835388	0.102052
1829							0.0701113	0.0995378
1830							0.0613411	0.0643191
1831							0.0776385	0.104369
1832							0.081725	0.0869183
1833							0.0551449	0.0678999
1834							0.0606952
1835							0.0712844	0.0531314
1836
1837
1838
1839
1840							0.0413148
1841
1842
1843
1844
1845
1847							0.0505226
1848							0.0564929
1849							0.0649543
1850	0.159321
1851							0.0271027	0.0395665
1852							0.0333816	0.02394
1853							0.0920386
1854
1855
1856							0.0589417
1857							0.0407096
1858							0.0669855
1859
1860
1861							0.0581402	0.0302249
1862							0.00687714	0.0057984
1863							0.0722622	0.117664
1864							0.0560499	0.0784409
1865							0.0137744	0.00780009
1866			0.387031				0.0782121
1867							0.0327636	0.0386164
1868							0.0133031	0.0161794
1869							0.0336032	0.0428814
1870							0.0193097
1871							0.0781754
1873							0.123459
1874
1876							0.0176773	0.00875839
1877
1878							0.017105	0.025194
1879
1880
1881
1882
1883							0.0331054
1884	0.120295
1885
1886
1888							0.0577545
1889
1890
1891							0.0698842
1892							0.0366821
1893							0.0475416
1896
1897
1898
1899	0.493529
1900	2.30686
1901							0.254155
1902			0.0689838
1903							0.0095047
1904							0.0209231
1905			0.0315586
1906	5.67558		0.321785
1907							0.103333
1908							0.0828239
1909							0.0225784
1910			0.769397
1911			1.05531
1912							0.0957577
1913
1914							0.0609353
1915							0.0899884
1916							0.0132416
1917							0.05684
1918							0.0466041
1919							0.00513533
1920							0.0999223
1921							0.00802967
1923			0.079249
1924							0.0510333
1925	4.4226						0.0326485
1926							0.0125651
1927							0.043078
1928							0.064777
1929							0.321657
1930							0.0495562
1931							0.149091
1932	0.0866525	0.114708
1933	0.246073	0.144116					0.136512	0.155212
1934	0.12926						0.0709358
1935							0.107523
1936							0.162922	0.217234
1937	0.177049	0.330746					0.134677	0.170542
1938							0.0249416
1939							0.0991305	0.138781
1940							0.0946973
1941							0.0658977	0.179239
1942							0.0827859	0.209226
1943							0.00713118	0.0169791
1944	0.134675	0.103026
1945	0.103551	0.219482
1946	0.588793	0.176064
1947
1948
1949
1950	0.439382	0.569995
1951							0.00716413
1952							0.0134569	0.0607171
1953	0.0798194	0.187515
1954	0.0306608	0.0384389
1955	0.0857553	0.102146
1956
1957							0.0946459
1958	0.0814219	0.134059
1959	1.0426	1.06801
1960			0.0229075	0.0635311
1961	0.141125	0.289214
1962	0.293073	0.314707
1963
1964	3.32896
1965					0.552595
1966					0.15429
1967							0.0415037
1968					0.433427
1969					0.116432
1970					0.158312	0.141135
1972							0.0540754
1973							0.0161469
1974
1975	0.0965808
1976							0.0447592
1978					0.34659
1979
1980					0.145775
1981					0.469568
1982					0.460834	0.585886
1983							0.0885275	0.0650731
1984
1985							0.0339497	0.0853099
1986
1987	0.0746587	0.129058					0.0360563	0.0445527
1988	0.649899	0.304631					0.0863002	0.0237327
1989
1990
1991
1992
1993
1994
1995	0.140444	0.185011
1996							0.226688
1997							0.00881942	0.0169548
1998							0.0241581	0.0239365
1999
2000
2001
2002
2003
2004
2005
2006							0.0872979
2007
2008	0.120592	0.270803
2009							0.0742584	0.0966673
2010							0.00925067	0.0168529
2011
2012							0.112417
2013							0.0691872
2014	0.781345	0.256077	0.903407	0.227874			0.0688006	0.0329952
2015							0.13504	0.0716691
2016							0.0661109	0.0530176
2017							0.158949	0.0904222
2018							0.0468448	0.0590867
2019							0.073265	0.148718
2020							0.13459
2021							0.104811
2022							0.0378579
2023
2024
2025
2026							0.15421	0.0824662
2027
2028							0.13637
2029							0.109172
2030
2031
2032
2033							0.151663
2034
2035
2036							0.0464787
2037	0.629466	0.269639					0.10888	0.0418399
2038							0.0636493
2039							0.0485256	0.0564982
2040							0.150036	0.0673873
2041							0.0262391
2042
2043
2044							0.0710954
2045							0.102903
2046
2047							0.115082
2048							0.104808
2049
2050
2051
2052							0.0737692
2053
2054
2055
2056
2057	0.131693	0.114524					0.0513993	0.0710054
2058							0.0940589	0.0408082
2059
2060					0.314614
2061	0.251204
2062
2063
2064
2065
2066
2067
2068
2069
2070							0.0244049
2071							0.0343482
2072							0.0780213
2073							0.106737
2074							0.0722129	0.0392802
2075							0.196834	0.0746995
2076
2077							0.0427903
2078							0.0280251
2079							0.0349576
2080							0.0403807	0.0464744
2081							0.0326572	0.044658
2082							0.0377374
2083							0.0396909
2084
2085							0.0465833	0.0510889
2086							0.0301168	0.01875
2087							0.05	0.0579565
2088							0.0165	0.0165
2089							0.0811974	0.0864902
2090							0.0402969	0.0478463
2091							0.0699521	0.0771824
2092							0.0678501	0.0667631
2093							0.0137053	0.0208103
2094							0.0100794	0.0188679
2095							0.0544293
2096							0.0580833	0.0525623
2097							0.0131667	0.0194167
2099							0.0136065	0.0126799
2100							0.0145031	0.0219596
2101							0.0323892
2102							0.0186636
2103							0.0128518	0.00768833
[truncated: 7,429 more rows]

## Sheet: table_1_binary_data
system_ID	MAE_sys_HANNA_TPXY	MAE_sys_HANNA_TPX	MAE_sys_HANNA_ACT	MAE_sys_HANNA_LLE	MAE_sys_GEGNN_TPXY	MAE_sys_GEGNN_TPX	MAE_sys_GEGNN_ACT	MAE_sys_GEGNN_LLE	MAE_sys_GDIGNN_TPXY	MAE_sys_GDIGNN_TPX	MAE_sys_GDIGNN_ACT	MAE_sys_GDIGNN_LLE	MAE_sys_SOLVGNN_TPXY	MAE_sys_SOLVGNN_TPX	MAE_sys_SOLVGNN_ACT	MAE_sys_GNNIAC_ACT
37			0.0621967				0.0106228				0.016965				0.0107773	0.0144471
38			0.0638587				0.0314727				0.00174518				0.0215561	0.0214201
45			0.00138552				0.0807971				0.0719472				0.0771902	0.026818
47			0.0211397				0.138083				0.148318				0.112945	0.158421
56			0.162261				0.596258				0.56254				0.570439	0.0710075
57			0.00383802				0.986095				0.908318				0.842108	0.163245
58			0.214801				0.116034				0.13706				0.141704	0.234278
66			0.0169819				0.0923944				0.0790302				0.0870005	0.0797298
67			0.00776328				0.081416				0.0849058				0.0933426	0.0659279
68			0.11005				0.339083				0.033555				0.218919	0.201192
73			0.00999981				0.232584				0.186313				0.197182	1.19824
83			0.0429074				0.0206896				0.0363824				0.0377735	0.0313199
88		0.0151906				0.0314677				0.0271829				0.0340607
136			0.0611922	0.0168715			0.182294	0.0114322			0.0934211	0.0114322			0.116669	0.073063
139			0.140752				0.0688387				0.128895				0.132254	0.127144
140			0.294266				0.301753				0.263575				0.26742	0.0364114
161			0.0989212				0.484714				0.409058				0.506583	0.0188639
201			0.0427621				0.151143				0.185045				0.165791	0.249044
206				1.25067e-05				1.25067e-05				1.25067e-05
320		0.01902				0.0339038				0.0435296				0.0469389
339			0.0931046				0.481779				0.42006				0.41728	0.0340177
381			0.0108728				0.612169				0.764637				0.87491	0.00718828
399		0.0208957	0.248003			0.00988032	0.135476			0.00956143	0.127041			0.0100403	0.13628	0.234983
457			0.1212				1.10414				1.10014				1.07121	0.094629
465			0.124683				0.604763				0.61277				0.615276	0.0569003
484			0.00818024				0.30476				0.303087				0.264587	0.379852
492			0.427428				0.225093				0.238361				0.224334	0.420375
519			0.0425506				0.305055				0.275106				0.297863	0.0616747
551			0.124398				0.0692735				0.0564295				0.0805149	0.022888
552			0.121399				0.159524				0.163422				0.151208	0.18842
558			0.133705				0.0618203				0.0606442				0.0733567	0.120923
559			0.060153				0.705343				0.835206				1.1303	0.168031
567			0.00882503				0.226816				0.195733				0.212522	0.0432973
573			0.0898442				0.42792				0.223308				0.372119	0.0665763
601			0.17122				0.348936				0.240531				0.304785	0.153161
614			0.0287489				0.00629583				0.0198734				0.0839103	0.0683851
616			0.170481				0.128559				0.129092				0.149017	0.149866
622			0.17432	0.00522525			0.0998437	0.00522525			0.175271	0.00522525			0.0829641	0.104098
627			0.223608				1.09024				0.927845				1.00118	0.0773496
643			0.15176				0.372972				0.360413				0.362006	0.0523206
660			0.0756106				0.940487				0.96539				0.9967	0.117649
663			0.158353				0.567094				0.500804				0.556629	0.0769485
668			0.0947794				0.0930061				0.0707794				0.119336	0.0605858
746			0.108784				0.524015				0.467173				0.476906	0.0375579
752			0.164149				0.0462759				0.0826569				0.109614	0.256585
758			0.0714601				0.115452				0.102217				0.12192	0.103483
769			0.889004				1.59767				1.5528				1.5779	1.22879
788			0.265123				0.50293				0.488657				0.494504	0.107091
820			0.0131587				0.26999				0.288947				0.249032	0.0669995
920		0.166025				0.789043				0.998151				1.02825
951		0.339039				0.477586				0.506395				0.430623
969		0.187566				0.241556				0.233287				0.256441
978		0.205081				0.420047				0.428193				0.415553
981		0.329263				0.179328				0.122105				0.124646
982		0.653448				0.53386				0.541321				0.472344
992	0.0760652				0.126454				0.195182				0.16935
1012	0.166384				0.13144				0.122669				0.158485
1016	0.196862				0.301396				0.361697				0.403158
1018		0.0709127				0.360767				0.32558				0.361932
1059		0.302388		0.31095		0.640839		0.318763		0.402794		0.365638		0.049237
1063	0.179555				0.325243				0.343101				0.31084
1072	0.153155				0.0753764				0.0781748				0.0747994
1082	0.125319				0.156852				0.233458				0.168012
1085	0.105657				0.160785				0.134344				0.161873
1086	0.0621383				0.0888257				0.0973358				0.12058
1093		0.101284				0.291011				0.407652				0.37354
1100			1.78315				1.9915				1.91372				2.11191	1.8285
1122		3.346				2.77174				2.52072				2.75801
1129		0.682157				0.301446				0.29427				0.395288
1131		0.0525932				0.271586				0.297854				0.288846
1150	0.0572475				0.122046				0.128503				0.177878
1158	0.173388				0.184994				0.264454				0.214204
1175			0.125272				0.871875				0.699018				0.513502	0.300952
1177			0.153323				0.128542				0.143378				0.101092	0.000139245
1180			0.0957696				1.59289				1.90924				1.23357	0.480517
1205		0.302829				0.53087				0.502944				0.485843
1218			0.0766513				0.717577				0.689196				0.667566	0.148687
1231				3.7486e-06				3.7486e-06				3.7486e-06
1234				0.0631945				0.178665				0.178665
1239			0.0705194				0.673644				0.649813				0.635466	0.0899905
1252			0.462012				0.744588				0.883522				0.858831	0.0775874
1256				0.0346188				0.007275				0.007275
1277		0.0388906				0.0518159				0.0552267				0.0599197
1300		0.216978				0.313086				0.307767				0.301747
1323			0.376568				0.455292				0.354144				0.256973	0.110237
1333			0.57944				0.157194				0.406738				0.315486	0.416672
1335			0.620184				0.661656				0.661358				0.654064	0.268095
1339		0.0305954				0.055758				0.115711				0.0765194
1342	0.163107	0.184538			0.151613	0.174619			0.174568	0.214463			0.140762	0.157124
1344	0.583092	0.0588631		0.195606	0.613429	0.0374088		0.0349125	0.685625	0.235492		0.218491	0.739984	0.319923
1345	0.0714876				0.159426				0.165751				0.156806
1348	0.290902	0.133144			0.391499	0.144091			0.433383	0.213533			0.424422	0.199351
1350			0.0828978				0.520105				0.502237				0.535376	0.629713
1353			0.292352	0.0493225			0.0364815	0.252447			0.0392107	0.244635			0.0330788	0.080378
1354				0.0525425				0.187327				0.205556
1355			0.303787				0.475894				0.481383				0.512542	0.481413
1360			0.398253				0.406583				0.44142				0.426054	1.63345
1363	0.0981327				0.0807328				0.0825701				0.0924879
1366			0.0199862				0.190437				0.106748				0.148366	0.428767
1371			0.146419				0.187893				0.233586				0.275785	1.31831
1374			1.96866				2.07994				2.09686				2.17807	0.0478894
1376	0.0482305				0.0858585				0.0743767				0.0857544
1384			0.0385999				0.566835				0.582597				0.663419	1.48874
1386			0.146992				0.0946861				0.203107				0.10632	0.404728
1390			0.254138				0.199789				0.294153				0.30576	0.732144
1400			0.351884	0.0169916			0.25516	0.0619029			0.286511	0.0549585			0.289557	0.142457
1401			0.199769				0.224931				0.234558				0.228531	0.0428985
1404			1.53711				2.09031				1.86574				1.73586	0.479521
1406			0.12111				0.129565				0.142299				0.158618	1.17117
1407			0.0814814				0.545409				0.546212				0.537083	1.46182
1410			2.28118				3.40834				3.30308				3.30082	1.20618
1416			0.405444				0.224222				0.223661				0.230033	0.221586
1421			1.66136				1.66136				1.66136				1.66136	1.66136
1424			0.233176				0.980577				0.936096				1.01315	0.746231
1427	0.0352832		1.41364		0.0527571		1.44502		0.0446472		1.45598		0.0504289		1.44462	1.26569
1428		0.0474232				0.18993				0.147182				0.236986
1429		0.0650124				0.148667				0.14704				0.153014
1432		0.0271931				0.0631735				0.070274				0.0786563
1435		0.0212707	0.228068			0.0911666	0.449606			0.0911701	0.523045			0.111787	0.732196	1.46072
1437		0.515091				2.90419				2.94708				3.073
1440			0.381394				0.227087				0.221675				0.257819	0.990159
1441			0.426063				0.36934				0.426796				0.400992	1.20022
1442				0.0393752				0.339629				0.0536981
1445			0.245311				0.431456				0.561207				0.665469	2.75078
1448	0.0870869		0.253503		0.0656314		0.0312361		0.0911171		0.105016		0.105589		0.13618	1.68239
1449				0.00282675				0.018728				0.0109155
1450				0.058256				0.066744				0.0035685
1451			0.038974				0.549103				0.588901				0.536184	0.0102331
1452		0.00619288	0.00941093			0.117467	0.706944			0.111798	0.662456			0.116919	0.717507	0.574163
1453			0.127471				0.300955				0.272806				0.289606	0.0927275
1454			0.238325				1.0817				0.974218				0.852395	1.68436
1478			0.0805646				0.358608				0.518953				0.370538	0.0522928
1480				0.0308681				0.0605838				0.048865
1497			0.178795				0.173646				0.0666088				0.11788	0.51016
1502	0.0923206	0.0363946			0.077909	0.0425519			0.0751706	0.0414046			0.0986001	0.0474592
1503			0.383675				0.451835				0.372488				0.367938	0.195255
1505			0.151458				0.338329				0.302605				0.296957	0.123064
1512		0.0981977				0.0109278				0.0207123				0.03203
1528			1.50734				2.1964				1.76951				1.07215	3.97799
1529			0.115794				0.365115				0.384235				0.282032	1.41683
1531			0.43259				0.747134				0.334524				0.373173	1.60357
1574	0.0834122				0.1067				0.0985423				0.114321
1575			0.0313599				1.30154				1.01621				1.20819	0.608671
1584		0.615753				0.172223				0.094719				0.0515644
1589			0.313182				0.380891				0.401417				0.337283	0.00720704
1607			0.247132				0.564385				0.247148				0.247148	0.247148
1608			0.273112				0.287574				0.137821				0.215424	2.13258
1611			0.279723				0.0672242				0.112616				0.00619761	0.216005
1625			0.132078				0.0867701				0.0733427				0.158466	1.92256
1631			0.408457				0.430631				0.578887				0.678355	2.78539
1635			0.0410559				0.417791				0.444966				0.3332	0.420358
1643		0.0532714				0.032914				0.0824174				0.0721575
1661			0.228803				0.99694				0.938072				1.00385	2.99414
1688			0.241726				0.222313				0.201622				0.216145	0.92013
1693			0.970103				1.37625				1.37792				1.27465	0.407926
1696			0.498702				0.521264				0.5568				0.56379	0.314937
1709		0.00740879				0.0996137				0.101699				0.0989909
1716	0.0791174				0.0740452				0.0660893				0.0685666
1719			0.376763				0.113834				0.0146122				0.0635379	0.450856
1730		0.104902				0.0127585				0.0216142				0.0293617
1736			0.126275				0.11495				0.127121				0.16327	2.04349
1738			0.0556624				0.44708				0.396303				0.410089	0.365386
1743		0.0177154				0.0579803				0.0590576				0.055734
1748	0.0535916				0.11244				0.109587				0.110935
1752			1.70582				1.70582				1.70582				1.70582	1.70582
1753		0.0455426				0.0438646				0.0690246				0.135202
1757			1.43427				1.98636				2.06903				2.1254	2.16346
1765			0.208997				0.593628				0.566002				0.576056	0.402836
1767		0.178039				0.0826502				0.0690493				0.0556198
1774			0.158342				0.563337				0.51947				0.525297	0.123644
1809			2.54041				3.16499				3.19676				3.15597	3.055
1811			0.23078				0.205984				0.202166				0.164853	0.422302
1825			0.000949349				0.386569				0.243722				0.304699	0.134891
1835		0.0372064				0.134085				0.168508				0.175844
1836			0.0390365				0.186049				0.108417				0.159899	0.236503
1851				0.0296125				0.0608625				0.037425
1862			0.252882	0.0147653			0.337972	0.0416653			0.3803	0.0358059			0.368321	0.145207
1863		0.293183	1.18214			0.413255	1.18214			0.410097	1.18214			0.420722	1.18214	1.18214
1864	0.0187591		0.20034		0.160716		0.217115		0.165619		0.231795		0.173338		0.284014	0.354448
1865			0.345378				0.662306				0.640973				0.56443	0.192677
1867			0.0281279				0.256641				0.269008				0.320533	0.478521
1869			0.0456889				0.197208				0.142177				0.151065	0.610976
1884			0.279808				0.413026				0.4379				0.443582	0.279808
1892			0.304193				0.541579				0.390052				0.364191	2.42682
1938			0.0608327				0.0909677				0.0720139				0.0574505	2.20015
1942				0.0133357				0.00228925				0.00228925
1956			0.387601				0.14334				0.0930349				0.112657	0.29006
1970			0.646485	0.0189152			0.330006	0.0071965			0.330006	0.00738892			0.330006	0.586046
1978			0.108651				0.183051				0.169731				0.247197	1.07472
1979	0.194145				0.406911				0.400576				0.357759
2000	0.258552				0.276097				0.265309				0.262289
2002			0.0708323				0.361041				0.415088				0.350591	0.0705292
2030			0.209747				0.892515				0.882422				0.951144	0.790136
2031			0.381016				0.616563				0.592454				0.493055	0.470711
2039				0.04601				0.0243025				0.0243025
2042			0.575315				1.50904				1.47598				1.52237	0.60776
2059				0.024718				0.00262575				0.004286
2066			0.704941				0.685752				0.457626				0.50074	1.08034
2068			0.678318				0.561094				0.641541				0.662884	1.2402
2072			0.162935				0.664933				0.674017				0.701369	0.0170627
2078			0.227169				0.235676				0.275496				0.325559	0.421516
2081				0.0203125				0.034375				0.0265625
2082			0.19996				0.473283				0.402642				0.688312	0.0888982
2095			0.282127				0.0311188				0.100295				0.0460919	0.318396
2096			0.328616				0.205693				0.213137				0.254149	0.157144
2111			0.275357				1.41602				1.35751				1.39571	0.592417
2115	0.109126				0.174147				0.159084				0.147891
2117	0.123634	0.0122616			0.194599	0.16485			0.18707	0.155937			0.192586	0.141738
2121			0.119859				0.558462				0.61038				0.369913	0.435295
2122		0.0189973				0.157832				0.156501				0.13966
2124	0.053518				0.418382				0.364484				0.38662
2126			0.666013				0.276637				0.237553				0.178544	0.953931
2129		0.0369185				0.0939196				0.112575				0.129224
2130			0.769664				1.11558				0.990525				1.11303	2.71246
2133			3.57154				2.39967				1.94299				1.38445	3.76512
2136				0.130912				0.162162				0.205131
2137		0.013759				0.0346834				0.0375264				0.0152379
2138		0.0302019				0.0409559				0.0504049				0.078471
2142			0.247681				0.631194				0.643542				1.4897	0.645455
2151			0.00905894				0.479905				0.556315				0.475137	0.0346286
2165			0.0435903				0.423429				0.409576				0.38268	0.184917
2167			0.0591406				1.06939				1.37475				0.727734	0.282365
2170			0.179334				0.0401776				0.124365				0.105605	0.120936
2177			0.259777				0.266607				0.21294				0.289971	0.0958674
2178			0.0941296				0.0996354				0.0945864				0.102903	0.0468189
2179			0.0469162				0.410048				0.428764				0.398896	0.15285
2184			0.0550218				0.0398304				0.0585931				0.0418251	0.0463833
2185			0.0841097				0.0219415				0.0392279				0.00743037	0.0632312
2188			0.164525				0.0152108				0.0150765				0.0150765	0.0913942
2190	0.0170132				0.0638958				0.060558				0.056683
2191			0.11106				0.0929331				0.121743				0.0952795	0.0334983
2193			0.0952714				0.0814151				0.0746892				0.054972	0.0269907
2197			0.0773175				0.623807				0.645343				0.627674	0.0737457
2198			0.0368931				0.709019				0.744178				0.769255	4.37417
2199			0.0978603				0.241363				0.394457				0.460419	0.203265
2200			0.0862212				0.154695				0.146905				0.164696	0.0684532
2203			0.0522864				0.152064				0.143267				0.189261	0.0684657
2204			0.061201				0.0902451				0.143973				0.061201	0.061201
2205			0.047971				0.256673				0.261265				0.228517	0.0397937
2206			0.169974				0.0787216				0.0628617				0.120318	0.170556
2207			0.0610713				0.348774				0.215844				0.0942833	0.0412991
2208				4.55872e-05				4.55872e-05				4.55872e-05
2209			0.0344964				0.377907				0.230751				0.131846	0.0344964
2210			0.0715707				0.154928				0.187481				0.139435	0.0413012
2212	0.057549			0.0345393	0.108118			0.122709	0.139796			0.172932	0.127189
2215			0.0976485				0.255524				0.254269				0.231333	0.248142
2223			0.166032				0.0788687				0.283555				0.184287	0.0968873
2224			0.0939154				0.221547				0.251881				0.174736	0.0143462
2226			0.0525483				0.228746				0.224922				0.234204	0.0525483
2228			0.236874				0.126017				0.0289289				0.0339055	0.136598
2229			0.0683058	0.05945			0.547688	0.18445			0.554764	0.114138			0.54562	0.0615753
2233			0.0829404				0.0560652				0.0518678				0.0106455	0.426295
2234			0.0602505				0.121414				0.115649				0.120491	0.0305324
2235			0.123609				0.204252				0.218322				0.171017	0.121453
2236			0.041419				0.0141378				0.0478602				0.000681309	0.0631628
2240			0.0067197				0.04414				0.100666				0.147436	0.108698
2241			0.0580361				0.524889				0.544631				0.495843	0.0580361
2242			0.220271				0.173682				0.187858				0.0530271	0.307213
2243			0.01697				0.0339279				0.0606032				0.0385429	0.057712
2246			0.147546	0.0052875			0.403991	0.01815			0.260604	0.0052875			0.221794	0.0275237
2247			0.0707828				0.212432				0.221811				0.0942984	0.286191
2250			0.0243889				0.238644				0.235997				0.271876	0.281838
2255			0.0489174				0.0392346				0.047544				0.0355819	0.0355819
2259			0.0542637				1.01389				1.06277				0.781244	0.0542637
2261			0.210753				0.467515				0.476915				0.437568	0.0941076
2262			0.0871227				0.319279				0.239168				0.190771	0.121861
2264			0.101077				0.0748065				0.0703787				0.0161598	0.0926839
2270			0.00569941				0.215892				0.199194				0.100765	0.22539
2276			0.00698457				0.037473				0.0537079				0.0144685	0.00252477
2279			0.063116				0.104607				0.0981422				0.0898805	0.375233
2281			0.927136				2.49034				2.52012				2.47464	0.822656
2344	0.0210967				0.0825187				0.0609279				0.0733308
2354				4.00435e-05				4.00435e-05				4.00435e-05
2463			0.0732575				0.0358532				0.0358065				0.0572135	0.044492
2509				0.1555				0.032				0.0241875
2543			0.095975				0.0904828				0.101157				0.105785	0.0744602
2546			0.959404				1.11155				1.05834				1.07449	1.18318
2548			0.544408				0.298866				0.286692				0.364728	0.60776
2549			0.378085				0.408765				0.506739				0.485782	0.165956
2550			0.442819				0.128326				0.1016				0.0273958	0.106578
2552			0.130823	0.0187917			0.0962905	0.158237			0.108344	0.173862			0.0962905	0.0962905
2556			0.362329				0.549099				0.494795				0.524365	1.33792
2562			0.120506				0.0693957				0.075032				0.0771454	0.16927
2567			0.0309087				0.145297				0.184811				0.162039	0.0891339
2568			0.035351				0.230899				0.207861				0.181272	0.099106
2569			0.545606				0.339845				0.353642				0.331779	0.828926
2572			0.450497				1.07218				0.57756				0.71446	0.327893
2575			8.63402				6.95445				6.64755				7.05193	5.36851
2577			0.224626				0.282332				0.219039				0.278784	0.0176847
2581			0.0278217				0.0349617				0.0513382				0.0176013	0.169628
2583			0.454692				0.724099				0.587297				0.524506	0.516523
2584			0.199701				0.0193326				0.00921419				0.0109351	0.165697
2586			0.518048				0.4523				0.538329				0.525412	0.0488038
2587			0.461251				0.927999				1.01088				0.966322	0.0911953
2592				0.02475				0.0065				0.0065
2594			1.05851				0.341395				0.389268				0.36344	0.604231
2595			0.386332				0.384019				0.213229				0.402064	0.00190134
2600			0.0448088				0.651846				0.722844				0.573964	0.198896
2610			0.00891928				0.0409863				0.00930406				0.0596099	0.331772
2612		0.315341				0.0883649				0.118407				0.094574
2635	0.0396709				0.0475969				0.0689331				0.0612846
2659				0.0220625				0.092375				0.092375
2665	0.0769083	0.0465933			0.0218836	0.0224328			0.0345473	0.0401464			0.0265627	0.0206023
2671		0.277727				0.0082977				0.0139617				0.0189228
2672		0.342824				0.493142				0.5101				0.506539
2696	0.0758028				0.241198				0.274662				0.290167
2718		0.1457				0.795316				0.783711				0.792854
2733			0.279885				0.00152399				0.0260294				0.0242463	0.232773
2740				0.000535				0.000336944				0.000336944
2772			0.187713				0.249908				0.335991				0.298766	0.401212
2774			0.123744				0.062858				0.0683233				0.0712465	0.216519
2780			0.0523857				0.260969				0.28417				0.274778	0.0101925
2792			0.906065				0.91541				0.920079				0.978154	1.19665
2794			0.313197				0.783257				0.821433				0.668545	0.43007
2799			0.250243				0.146353				0.135055				0.107293	0.219631
2803			0.353019				0.948395				0.957921				0.893225	0.0987721
2807			0.597968				0.145886				0.194211				0.132715	2.88956
2812			0.0255432				0.458663				0.515825				0.445613	0.632412
2817			0.252605				0.685004				0.606968				0.41204	3.26675
2822		0.106168		0.00949312		0.117536		0.0125723		0.0830615		0.00746738		0.146225
2832			0.062183				0.472646				0.503706				0.562843	0.47384
2842			0.0353771				0.265941				0.250217				0.254041	0.285614
2857			0.0537611				0.0765053				0.110254				0.0494093	0.347833
2860			0.0605086				0.302441				0.246299				0.372142	0.333092
2867			1.90533				1.71997				2.42679				2.75298	4.6149
2870			3.64998				1.30466				1.31421				1.65351	5.34554
2903		0.0465457				0.0939656				0.0744469				0.109027
2927		0.000977164				0.086417				0.14137				0.0765844
2941		0.0346135				0.0823892				0.0573594				0.0845608
2954			0.445704				1.16918				1.18831				1.2325	0.0953159
2958		0.00945937				0.0374692				0.0832361				0.0666998
2962		0.203187				0.56083				0.612721				0.616517
2964		0.08142				0.131161				0.0470175				0.181624
2966			0.0518762				0.913554				0.90186				0.941825	0.473272
2967			0.715192				2.26403				0.503634				0.532622	2.60077
2970	0.0475095		0.805804		0.00999466		0.773326		0.00534352		0.782103		0.0255639		0.758499	0.687585
2971			0.094373				0.0541487				0.0541487				0.0541487	0.0611506
2974			0.0966699				0.136633				0.118627				0.075686	0.722972
2979			0.0442021				0.53428				0.531259				0.580573	1.48606
2982	0.12175		0.463258		0.246687		0.797215		0.235672		0.765132		0.258633		0.814945	0.723526
2991	0.0460266	0.0392985			0.239863	0.23331			0.246187	0.238868			0.246086	0.229414
2997			1.21874				3.3774				3.37019				3.44469	3.09671
2999			0.0150718				0.549827				0.53736				0.531377	1.17813
3002			0.154773				0.0910444				0.0490436				0.112271	0.370683
3004			0.110506				0.678551				0.723436				0.698683	0.43122
3006			0.112839				0.238342				0.236135				0.281964	0.566077
3011			1.45847				1.0367				1.15107				1.18024	3.45755
3013			0.217876				0.26951				0.28039				0.297325	0.157686
3014			0.0882277				0.186704				0.195542				0.148613	0.118532
3021			0.151562				0.313681				0.336628				0.394882	1.08001
3022			0.180293				0.739316				0.690868				0.787434	1.25704
3032			0.107109				0.0906273				0.0906273				0.0906273	0.124278
3033			0.161011				0.299658				0.303478				0.265811	0.908802
3042	0.0490514		0.184945		0.0436189		0.105138		0.0434742		0.107537		0.0427681		0.144033	0.39702
3043		0.0142425				0.110993				0.0872415				0.14343
3046			0.192539				0.9134				0.950032				0.969573	0.193755
3049			0.205552				0.113679				0.208844				0.23811	0.449786
3050		1.1155				3.42089				3.42952				3.49736
3052			0.672756				0.923038				1.00028				0.671724	1.91514
3054			0.555599				0.033401				0.105785				0.194706	1.14321
3055			0.22147				0.379427				0.340321				0.235566	0.914828
3056			1.47146				0.0745243				0.133394				0.0161042	0.0400018
3058			0.186757				0.186757				0.186757				0.186757	2.54574
3060			0.477233				0.277616				0.30228				0.322368	0.730381
3061				0.0272965				0.320265				0.300734
3062			0.655145				0.984873				1.02816				1.01975	0.821567
3063	0.0558503	0.0548504	0.174071		0.093493	0.0395236	0.331673		0.0874967	0.0270557	0.336363		0.0863056	0.056542	0.318986	0.0941636
3064			0.0608975				0.537863				0.541908				0.564103	0.521052
3065			1.71803				4.31014				4.23301				4.42887	4.11722
3067	0.0875307	0.00373249	0.113619		0.30495	0.0831407	0.406122		0.30406	0.0825888	0.426382		0.305829	0.078096	0.419309	0.140335
3068			0.035047				0.146123				0.131281				0.137342	0.489215
3083		0.156581				0.195112				0.204975				0.207925
3096			0.227074				0.540234				0.594837				0.651107	0.0638915
3097			0.392543				0.0271396				0.197266				0.320511	0.164855
3118			0.0455755				0.262408				0.195868				0.230361	0.381107
3123	0.0503854	0.0794029			0.133782	0.098367			0.10702	0.0664541			0.137003	0.113626
3124			0.237646				0.152561				0.460829				0.237576	0.0310238
3125	0.0586151				0.0643657				0.0536432				0.0552035
3127			0.100545				0.465243				0.51496				0.507515	0.173801
3131			0.167658				0.273509				0.256921				0.284895	0.114456
3132		0.0172749				0.0592649				0.0949679				0.101612
3137			0.0715647				0.231263				0.253455				0.233426	0.181131
3146			0.838274				0.382726				0.398758				0.442754	0.0145102
3149			0.344711				0.176042				0.26258				0.206879	1.06761
3157			0.272549				0.47891				0.680108				0.817029	1.41931
3167			0.18449				0.000101342				0.162709				0.0913791	0.808284
3169	0.0166332		0.0206731		0.102469		0.117047		0.0815703		0.125958		0.0796025		0.0629001	0.570956
3194	0.0574255				0.0816194				0.0689623				0.0796219
3195			0.644451				1.92166				1.5544				1.79408	0.864575
3204		0.0258668	0.122124			0.0804528	0.363119			0.0792765	0.34824			0.080697	0.389534	0.168883
3205	0.368025				0.307394				0.358681				0.286454
3211			0.133071				0.157409				0.200217				0.148466	0.0147523
3225			0.253714				0.483888				0.148726				0.211493	0.0246153
3226			0.116368				0.305663				0.194145				0.182523	1.78846
3230			0.189667				0.210049				0.23163				0.338837	0.263705
3242			0.127621				0.0655141				0.0743288				0.0736099	1.80127
3247		0.0115408				0.0342748				0.11697				0.122804
3249			0.2922				0.647969				0.610344				0.560078	2.41381
3251			0.0248587				0.665544				0.718424				0.658363	0.495954
3259		0.155225				0.0389895				0.040604				0.0408859
3262			0.216559				0.0702636				0.051231				0.104439	0.00912052
3276			0.285842				0.00772755				0.0244361				0.0209494	0.659958
3290			0.494889				1.33759				1.05083				1.18711	0.84444
3300	0.125878		0.270984		0.302472		0.67325		0.297912		0.664739		0.302666		0.657526	0.303921
3301			0.190254				0.126674				0.14556				0.107712	0.0237208
3320		0.084094	0.290958			0.137714	0.283493			0.157632	0.277221			0.171002	0.263685	0.195814
3330	0.0890359				0.135793				0.144645				0.178547
3333			0.33649				0.243422				0.214596				0.243402	0.421921
3338		0.0234209	0.206542			0.0632234	0.334698			0.0720219	0.343803			0.0698002	0.359979	0.0882351
3347		0.0853361				0.105282				0.0972061				0.0877439
3354			0.137505				0.1172				0.1172				0.1172	1.85328
3364			0.151638				0.0881221				0.106245				0.0365095	0.0406738
3366	0.0723426				0.0460095				0.0492999				0.0502511
3371			0.374205				0.517455				0.405489				0.981377	2.34301
3372			0.175736				0.0200193				0.0530127				0.0400124	0.227576
3381	0.0300438	0.0150366	0.175693		0.147743	0.0876447	0.336628		0.155505	0.0961124	0.385574		0.14264	0.0816879	0.381286	0.14537
3387		0.0416501				0.0148318				0.0236964				0.038912
3393	0.391527				0.0446697				0.0486035				0.0263894
3408			0.729805				0.0608166				0.112746				0.0951083	0.204945
3411			0.228293				0.271556				0.251715				0.254457	0.164826
3437			0.0687812				0.109392				0.0880404				0.105534	0.353172
3453		0.0169384				0.0633894				0.0768279				0.0658671
3455		0.174337				0.0995819				0.0928527				0.0814477
3462			0.156107				0.0099942				0.00391431				0.0531427	0.225645
3480				0.177213				0.3306				0.3306
3481			0.299246				0.135897				0.137342				0.153322	0.361861
3484			0.0100721				0.315489				0.321363				0.359399	0.14042
3485		0.230388				0.33876				0.333471				0.337744
3486	0.0206942	0.0124267	0.057263		0.120798	0.0732117	0.300079		0.119309	0.0736308	0.288262		0.11679	0.0712296	0.288829	0.13982
3487	0.0353149				0.128886				0.131812				0.150143
3488	0.0459888		0.126009		0.281536		0.547557		0.268666		0.567939		0.268318		0.492014	0.150783
3491		0.0317303				0.0234984				0.0266951				0.0432967
3493			0.0785308				0.0516195				0.51259				0.398018	0.668164
3497			0.154091				0.0689015				0.0712402				0.0270341	0.19108
3509			0.309774				0.767637				0.777681				0.730055	0.284649
3559		0.00866654				0.039119				0.0384988				0.0427237
3562			0.166094				0.0508913				0.0791925				0.0508913	1.94133
3565			0.682164				0.631063				0.643629				0.804811	3.49999
3567			0.338926				0.359502				0.367181				0.375738	0.162105
3568			0.0691106				0.865797				0.8491				0.916632	0.734236
3575			1.35758				1.08831				0.992843				0.916139	1.4146
3579			0.280375				0.75234				0.739146				0.873202	1.86015
3582			0.23253				0.422911				0.424788				0.464368	0.412025
3584			0.104966				0.374555				0.371444				0.326308	0.470564
3587	0.0249402	0.0248756	0.289467		0.0412892	0.0409618	0.185713		0.0407	0.0331032	0.191627		0.0421896	0.0437623	0.174189	0.278552
3599			0.568725	0.0571783			0.522058	0.149047			0.550925	0.141235			0.658739	0.43023
3606	0.0344745				0.336886				0.335756				0.266349
3607			0.0404433				0.0404507				0.0432168				0.114764	0.75411
3625		0.10253	0.00814311			0.326703	0.94906			0.346662	1.00159			0.359496	1.02328	0.225227
3632			2.8993				2.31111				1.97079				1.53296	5.0269
3633			0.106716				0.389928				0.41719				0.409718	0.358748
3641		0.307793				0.372056				0.62742				0.866349
3642			0.373466				0.368466				0.379363				0.424126	0.296103
3652			0.277161				0.0170587				0.0946134				0.0413085	0.162701
3664			0.371144				0.46067				0.506236				0.372457	0.603242
3669			0.0495123				0.0052235				0.0621992				0.0600632	0.523965
3682			0.039284				0.116801				0.0774945				0.135865	0.440813
3693			0.22776				0.456364				0.517263				0.491768	0.56694
3694			0.416156				0.259235				0.297237				0.32435	0.845956
3695			0.150793				0.577887				0.529155				0.56317	0.43001
3698			0.0926101				0.285099				0.299706				0.319813	0.307061
3700			0.163746				0.392766				0.439624				0.451379	0.0294706
3707			0.0625816				0.0706681				0.0625816				0.0751726	1.75085
3712			0.0629527				0.348728				0.311182				0.454009	0.145592
3713				0.0718265				0.318798				0.295361
3722			0.178189				0.0686378				0.0686378				0.0686378	0.0686378
3727		0.0479598	0.149782			0.0956883	0.277644			0.0964007	0.253514			0.113138	0.303014	0.120624
3731			0.257254				1.04456				1.2246				0.741919	1.49664
3753	0.0759088				0.0735862				0.0695604				0.0609305
3762		0.0198805	0.253632			0.0403381	0.714158			0.0405917	0.725321			0.0410928	0.78592	1.10995
3763			0.201036				0.586158				0.632721				0.449018	0.268261
3771	0.0287087				0.102166				0.0538215				0.0754087
3773	0.020426	0.0117676	0.42337		0.0529338	0.0595744	0.22438		0.0556651	0.0520621	0.216761		0.0522643	0.053165	0.246493	0.268049
3778			0.697028				1.75649				1.80254				2.1021	1.74418
3780			0.351858				0.269813				0.271389				0.291816	0.230552
3783			1.27387				1.8354				2.12667				2.42809	2.31003
3784			1.06015				2.81254				2.80475				2.85281	2.54213
3785			0.817216				2.30507				2.21983				2.35581	2.08786
3788	0.0402141		0.333093		0.0323589		0.00571435		0.029385		0.0272255		0.0213814		0.107241	0.394595
3790		0.00622341	0.15502			0.0178235	0.119139			0.0125809	0.108535			0.00913329	0.143902	0.256356
3791			0.206812				1.04846				1.0413				1.07746	0.193685
3792		0.0050361				0.0501539				0.048194				0.0942736
3794	0.027046		0.634168		0.0755891		0.41508		0.0821062		0.422548		0.0780004		0.481285	0.0589843
3796			0.0149397				0.472217				0.403685				0.473101	1.07568
3821			0.564043				0.763489				0.775823				0.807795	0.31673
3823	1.65596	0.199086			1.93049	0.59056			1.97614	0.68196			1.94098	0.611288
3825		0.0903781				0.642726				0.619883				0.612863
3833			0.0550268				0.886198				0.851974				0.86038	1.19952
3838			0.143424				0.0884906				0.1192				0.126759	1.18202
3850		1.08717				3.43492				3.47064				3.61249
3851			0.18969				0.598896				0.621103				0.547146	0.850857
3878				0.0230996				0.0167937				0.0260208
3917			0.293896				0.553515				0.505622				0.543142	1.81298
3961			0.0891321				0.373781				0.397134				0.371939	1.81159
4065			0.4115				0.296949				0.298222				0.272444	2.0425
4071			0.37891				0.248469				0.311013				0.340352	0.0790855
4076			0.261092				0.222096				0.193992				0.243374	0.758461
4086			0.389863				0.108458				0.0914097				0.0722474	0.291895
4119	0.0337841				0.0244905				0.0253526				0.0461711
4143		0.0433116				0.00918885				0.0048415				0.00538599
4270			0.0581652				0.237278				0.223957				0.0948769	0.37675
4279			1.25957				1.64261				2.07562				1.86553	2.07607
4280			1.08005				1.40077				1.3629				1.35003	1.47805
4281			1.41154				1.61271				1.65354				1.66665	2.2158
4288			0.21196				0.617815				0.593307				0.570099	0.172862
4295			1.0315				0.541104				0.468968				0.570879	4.01352
4358			0.078428				0.993575				1.03427				0.949164	0.274916
4361			0.644961				0.196666				0.287066				1.04945	1.05953
4369			0.564967				1.6669				1.59798				1.57278	1.97892
4374			0.72274				0.183074				0.14231				0.232941	0.14643
4378			0.460723				0.703416				0.641379				0.678121	0.16453
4385			0.33356				0.277576				0.221982				0.338034	0.271331
4386			0.303552				0.241097				0.254726				0.32122	0.243431
4387				0.0690527				0.0302598				0.0606348
4388			0.241705				0.340591				0.369095				0.363668	1.19354
4390			0.254901				0.138938				0.0578189				0.107389	0.715322
4391			0.30268				0.537328				0.448807				0.469791	0.0301065
4392			0.427845				0.0254077				0.103655				0.00485528	0.0660254
4393			0.971018				0.66556				0.546753				0.794232	0.0747848
4395			0.626061				0.054959				0.0536511				0.112441	2.35278
4397			0.534739				0.605841				0.558883				0.61705	1.39156
4398			0.662656				0.126363				0.109742				0.196552	0.273348
4399			0.131277				0.70229				0.62792				0.603727	0.875702
4400			0.0112261				0.212106				0.241531				0.181729	0.270929
4401			0.928387				0.353576				0.137427				0.0950103	0.661347
4407			0.642989				0.482498				0.585776				0.670273	0.791659
4412				0.0378664				0.0295164				0.0132986
4413			0.576324				1.1703				1.09294				1.44168	0.897444
4415			0.100768				0.35547				0.315694				0.359868	0.470838
4419			0.197771				0.443706				0.392257				0.380301	0.663601
4431			0.545669				0.690583				0.544215				0.751035	0.739671
4434			0.342556				0.0441044				0.0322946				0.0321022	0.409682
4440			0.0192311				0.156729				0.15408				0.201791	0.758047
4443			0.331834				0.474716				0.404381				0.456283	1.39747
4444				0.126788				0.220538				0.228351
4459			0.21058				0.229842				0.177712				0.221625	0.517812
4463			0.451512				0.670587				0.640724				0.746558	0.176009
4465			0.257324				0.0978661				0.133785				0.152627	1.25348
4467			0.566657				0.490767				0.383581				0.443519	1.57744
4470				0.145177				0.021348				0.0132394
4471			0.0750652				0.959402				1.19276				1.73827	0.434374
4491				0.022977				0.023898				0.0160855
4493			0.251823	0.144308			0.13379	0.0349325			0.145206	0.02712			0.149622	1.07091
4494				0.060424				0.011717				0.0057365
4503			0.149377				0.191532				0.193776				0.212988	0.644089
4510			0.506815	0.0356125			0.231006	0.00345			0.183436	0.00345			0.270336	0.379443
4512			0.442323				0.464023				0.525407				0.337642	0.238733
4513			0.378774				0.380191				0.294158				0.329625	0.377854
4515			0.317299				0.369104				0.395153				0.390371	0.799876
4519			0.621103				0.490343				0.356936				0.489773	1.65354
4546			0.221623				0.0749712				0.0274335				0.0328594	1.1814
4547			1.85775				0.757823				0.776212				0.675316	3.24265
4550			0.423833				0.267375				0.292294				0.321433	0.831163
4552			0.169123				0.24855				0.211477				0.186862	0.129476
4568			0.323169				0.561642				0.900334				1.74511	2.10652
4572			0.0870859				0.13858				0.121585				0.0574809	0.403526
4574			0.266637				0.171854				0.106135				0.00285733	0.144507
4576			0.735336				0.00121259				0.0138697				0.0898065	1.67996
4585			0.192424				0.0585076				0.0409966				0.0316805	0.365048
4588			0.579742				0.871745				0.669061				1.18849	0.226658
4598				0.02318				0.07583				0.0666637
4618			0.143998				0.110212				0.104561				0.0614266	0.826127
4619			0.518466				1.6255				1.6898				1.74534	0.254462
4625			0.0399223				0.620011				0.659901				0.598539	0.0102329
4627		0.227643				0.367366				0.365219				0.384309
4628			0.162123				0.0405299				0.0531203				0.00574031	0.0910965
4629			0.164951				0.252486				0.272891				0.235831	0.00967688
4630			0.0820071				0.030781				0.0495225				0.0196697	0.0649322
4632	0.0795332				0.0712346				0.0721524				0.0806812
4701			0.129247				0.00291157				0.0190768				0.0100855	0.127546
4731			0.447691				0.305511				0.318096				0.336137	0.458693
4741			0.262391				0.0712929				0.0871702				0.0530792	0.155368
4742			0.0682178				0.40385				0.419672				0.359068	0.0141618
4784			0.493961				0.210383				0.147936				0.190063	0.291102
4815			0.220174				0.304061				0.316638				0.529293	0.01469
4839			0.203671				0.971584				1.0168				0.80192	0.205424
4891				0.0135954				0.0359168				0.038707
4955			0.010552				0.473524				0.321749				0.199037	0.0315598
4956			0.0398942				0.567076				0.386508				0.320139	0.0716116
4958			0.175921				0.583863				0.555524				0.437506	0.117994
4984			0.162873				0.341791				0.342515				0.304036	0.142126
4991		0.0289977				0.0631758				0.0578924				0.112186
4992	0.822725	0.0346458			1.10451	0.565605			1.10493	0.566761			1.08008	0.517179
4994		0.0217657				0.13448				0.165623				0.123686
4995		0.133485				0.150094				0.14379				0.14021
4997		0.13502				0.533404				0.563054				0.506456
5002			0.240054				1.29798				1.68337				0.914147	0.54406
5006		0.0781294				0.036585				0.0218337				0.0251226
5016			0.0320226				0.010122				0.0272279				0.047702	0.150233
5032				0.042125				0.118031				0.0555312
5035			0.108704				0.40111				0.295515				0.316378	0.0553905
5037			0.406412	0.00723125			1.00502	0.0306688			0.853175	0.0228563			0.675668	0.0781952
5038			0.00462629				0.12467				0.155844				0.186808	0.185102
5044				0.0314437				0.0949375				0.131656
5052		0.0466406	0.0547929			0.0894472	0.338806			0.0668749	0.330084			0.0956085	0.3166	0.0410258
5060			0.105245				0.107377				0.0934835				0.0863485	0.0894224
5061			0.0400297				0.319896				0.67562				0.518453	0.404655
5067			0.00104368				0.0838487				0.0781024				0.0566893	0.0888836
5069		0.159776				0.95597				0.992903				0.925929
5083			0.128782				0.141927				0.131307				0.132078	0.0828287
5084			0.0538027				0.60444				0.595353				0.600076	0.264258
5087			0.169815				0.311441				0.364393				0.291529	0.0416974
5088			1.24189				0.984185				0.966427				1.00093	0.82804
5091			0.0332175				0.0800851				0.131067				0.105013	0.0376192
5095			0.119959				0.517995				0.516356				0.426715	0.103176
5098			0.186892				0.510645				0.516611				0.531321	0.065715
5120			0.321262				0.472043				0.514307				0.432332	1.56695
5129				0.01685				0.0285687				0.0285687
5138			0.410643				0.763448				0.717263				0.747751	5.10026
5146			0.204534	0.0092125			0.733839	0.00530625			0.937092	0.0014			0.893224	0.103379
5149			0.0282231				0.280137				0.327955				0.317525	0.0651255
5152		0.0104746	0.266084			0.0189409	0.138196			0.0119453	0.10853			0.0261704	0.175648	0.0386927
5154			0.240925				0.184353				0.148313				0.201997	0.165115
5157			0.128217				0.132191				0.14864				0.130881	0.0538624
5158		0.0422741	0.279234			0.034707	0.0736429			0.0326192	0.0943797			0.0354835	0.0914438	0.207041
5164				0.0245625				0.157375				0.157375
5172			0.0261315				0.180807				0.0293816				0.19243	0.0427517
5191			0.0552944				0.324272				0.155812				0.0552944	0.0552944
5218			0.170695				0.227139				0.299367				0.297241	0.267463
5224				9.74015e-05				9.74015e-05				9.74015e-05
5227			0.0710172				0.409623				0.213777				0.154497	0.00841774
5237			0.216117				0.0289918				0.0516199				0.0289918	0.0835882
5244			0.314257				0.105735				0.144681				0.147958	0.0236049
5289			0.133864				0.247718				0.243447				0.244042	0.12093
5310			0.236119				0.1847				0.388895				0.30743	0.218338
5422			0.337772				2.21613				2.10406				2.32485	1.01519
5449			0.227479				0.43371				0.33067				0.330201	0.160955
5498			0.159199				0.138511				0.323523				0.391866	0.0181816
5501			2.49548				2.97637				2.9681				3.01206	2.84148
5509			0.230622				0.572314				0.522297				0.394265	0.139928
5510			0.0672372				0.189916				0.0535973				0.118819	0.0304901
5514			0.124405	0.0625938			0.0867113	0.02725			0.0763496	0.0155312			0.154212	0.0511394
5530				0.0745375				0.0901625				0.0348375
5536			0.0309814				0.145906				0.13165				0.147537	0.0299405
5562		0.0907585				0.00526896				0.474938				0.0295355
5566			0.037793				0.0456072				0.0334033				0.0572796	0.0406265
5606			0.160041				0.0896825				0.0666283				0.022407	0.040255
5610				0.0204				0.0164938				0.0125875
5614			0.284247				0.482508				0.509524				0.502051	0.0570473
5622			0.0728527				0.477082				0.3996				0.519123	0.398973
5636			0.197894	0.03425			0.443249	0.0537813			0.404475	0.049875			0.399268	0.170334
5652			0.229748				0.334793				0.281379				0.0687512	1.71177
5662			0.291347				0.492066				0.49923				0.553623	0.0197975
5670				0.0159808				0.109731				0.172231
5678			0.200856				0.316024				0.514337				0.468614	0.258872
5686			0.397908	0.0407687			0.500718	0.198731			0.51325	0.202637			0.49197	0.397908
5693			0.249547				0.0817485				0.0987894				0.085012	2.26461
5714			0.183066				0.126384				0.106192				0.0995121	0.0921739
5729			0.0608862				0.0167938				0.0224353				0.0110673	0.0195801
5740			0.0728475				0.120732				0.223554				0.22773	0.0695431
5742			0.148099				0.30237				0.292659				0.310466	0.072903
5754			0.190961				0.452045				0.484844				0.413693	0.0809136
5756			0.122551				0.0967205				0.0872186				0.0797473	0.0810941
5759			0.0793007				0.0121855				0.010876				0.00452619	0.0202118
5767			0.420212				0.216305				0.33771				0.291831	0.404483
5771			0.127987				0.116804				0.120521				0.136559	0.0667114
5776			0.148264				0.569445				0.870296				1.27911	0.148012
5793			0.252444	0.0006225			0.120724	0.00719			0.344074	0.00719			0.233616	0.0894573
5801		0.171394				0.216645				0.913586				0.417614
5825			0.0360706				0.627553				0.681899				0.61859	0.0547448
5830		0.0192478				0.0354325				0.0332614				0.033535
5833			0.240478				0.348459				0.463966				0.429367	0.227987
5836			0.330225	0.0566125			0.540105	0.001925			0.570992	0.001925			0.50166	0.0522637
5853			0.125343				0.482077				0.462965				0.473796	0.189854
5861			0.135729				0.0409755				0.0288492				0.0243708	0.0246589
5863			0.166371				0.184441				0.134631				0.18214	0.0341728
5867			0.141444				0.152663				0.134262				0.173189	0.145181
5868			1.14842	0.0041			0.311562	0.0051			0.267346	0.0041			0.330119	2.56993
5873			0.466427				0.316998				0.305233				0.240365	0.251537
5885			0.470684				1.61179				1.70316				1.40838	0.545703
5886			0.291632				0.270843				0.297805				0.276238	0.206043
5900			0.160068				0.41602				0.401034				0.392823	0.0156065
5909			0.312663				0.440457				0.435523				0.425355	0.209581
5911			0.169937				0.90595				0.896168				1.02314	0.28513
5917			0.344574				0.0612787				0.0796343				0.147103	0.0974632
5924			0.145244				0.0849935				0.0251815				0.082206	0.153973
6009			0.235471				0.550426				0.561024				0.559138	0.284617
6013				0.014804				0.047696				0.0555085
6022			0.247723				0.310821				0.338915				0.373767	0.493753
6025			0.0999613				0.776812				0.763398				0.768333	0.131766
6032			0.0618971				0.83642				0.72854				0.785107	0.594778
6034			0.0996177				0.0788036				0.0684456				0.02812	0.0846436
6035			0.37159				0.0373778				0.0648413				0.0577102	0.0117845
6036			0.557272				0.491245				0.41254				0.905354	0.200907
6037			0.150077				1.10327				0.991985				1.0416	0.950521
6076		0.00784462				0.0474826				0.036229				0.0575639
6082			0.0564306				0.000150573				0.0221997				0.043368	0.0185863
6085				0.0653437				0.155188				0.127844
6098			0.182311				0.181906				0.196785				0.169237	0.254083
6099		0.0229433				0.0564416				0.0531649				0.073249
6101			0.831209				2.60225				2.66001				2.67429	1.19991
6113			0.0864971				0.179647				0.212679				0.18833	0.185466
6123			0.304866				0.376202				0.338283				0.339088	0.0811772
6124			0.110317				0.813972				0.728971				0.581867	0.297882
6125			0.00248195				0.14379				0.16976				0.182417	0.230297
6132			0.0283656				0.0714341				0.0754534				0.0596274	0.0728896
6139			0.0789599				0.030145				0.0391835				0.0691196	0.00511537
6180			0.198556				0.385576				0.482548				0.43037	0.0660637
6195			0.204481				0.237401				0.138061				0.249414	0.132105
6219			0.0980804				0.214425				0.255821				0.250002	0.283245
6224				4.916e-07				4.916e-07				4.916e-07
6326			0.0931975				0.4846				0.406577				0.420325	0.125217
6356				0.126986				0.103482				0.0995762
6400			0.028012				0.430644				0.453554				0.454022	0.0623533
6421			0.539168				0.439337				0.461402				0.469304	0.524969
6440			0.094252				0.24335				0.227403				0.236498	0.0650481
6464			0.0617865				0.133754				0.129095				0.117502	0.103648
6465			0.0546241				0.0673753				0.0745562				0.0392747	0.131349
6471			0.0719243				0.563852				0.780651				1.185	0.24636
6480			0.145111				0.0309237				0.189697				0.0365788	0.0490552
6494			0.255728				0.183892				0.183892				0.183892	0.269613
6504			0.128189				0.1568				0.117288				0.153181	0.0947506
6508			0.50486				0.458141				0.353321				0.460357	0.15341
6517			0.315928				0.370682				0.386362				0.374268	0.0896357
6532			0.0620089				0.881152				0.905303				0.96072	0.132137
6534			0.231857				0.196487				0.15974				0.131216	0.0929866
6608			0.028399				0.0557234				0.0569206				0.036126	0.0789942
6632			0.250217				0.340568				0.346881				0.337137	0.0199968
6636	0.161595				0.25135				0.240144				0.235584
6637	0.288263				0.323232				0.330399				0.353348
6638	0.193113				0.184526				0.184389				0.179247
6639		0.0214742				0.224529				0.205912				0.201389
6640			0.0215424				0.0223589				0.012929				0.0529664	0.167789
6649			0.0111227				0.678132				0.645048				0.629931	0.113727
6650			0.234868				0.0491045				0.0248696				0.0635457	0.34989
6652			0.0192331				0.031963				0.0791697				0.125448	0.193927
6653			0.0507028				0.0281459				0.0184425				0.0543264	0.232287
6656			0.0201376				0.0423478				0.0704083				0.0884263	0.171906
6660	0.0766688				0.121809				0.11712				0.124204
6666			0.00552156				0.44439				0.61233				0.35669	1.10985
6667			0.204739				0.396662				0.485364				0.501647	1.022
6670			0.12799	0.158381			0.272237	0.04865			0.252381	0.0724438			0.233302	0.120899
6672	0.0343307				0.0825238				0.0928722				0.0899246
6674		0.0081165				0.0352243				0.0371259				0.0274389
6675			0.00534459				0.32653				0.319493				0.300813	0.240882
6683			0.0442139				0.539039				0.482084				0.531218	0.18362
6696		0.0857534		0.00566552		0.104464		0.0179423		0.085832		0.0118039		0.16908
6727			0.263827				0.715359				0.72858				0.784191	0.461992
6732			0.0860179				0.456986				0.423133				0.438778	0.0362843
6742			0.272455				0.154591				0.173033				0.168419	0.0848172
6763			0.683751				0.374431				0.381134				0.333014	0.984062
6797	0.0276787				0.0520811				0.0217477				0.0912984
6807	0.201365				0.188654				0.196367				0.196735
6834			0.123765				0.803689				0.732354				0.786073	0.202696
6844	0.0546082	0.0262295			0.0192779	0.00664932			0.0246593	0.0013806			0.0230088	6.98361e-05
6853			0.088595				0.0177399				0.0311406				0.089367	0.16118
6854			0.0186429				0.228076				0.233666				0.208844	0.393345
6855			0.143064				0.0202675				0.00796713				0.0756406	0.0304618
6858			0.82402				0.389744				0.787429				0.769349	1.82103
6887	0.0557305	0.0394634			0.142423	0.100749			0.146866	0.0979892			0.136202	0.0854247
6896		0.0104838	0.103899			0.0746873	0.371878			0.051822	0.269822			0.0400015	0.227986	0.020545
6897			0.0502635				0.0970243				0.129585				0.132571	0.067158
6930			0.172327				0.796864				0.836393				0.870193	0.0330884
6947			0.0513149				0.0555577				0.0133547				0.0267115	0.15519
6951			0.512733				0.886765				0.830815				1.07172	0.394153
6952			0.0666801				0.762532				0.752918				0.763516	0.0166795
6956			0.0713539				0.130757				0.117462				0.166264	0.165383
6961			0.123872				0.115182				0.056406				0.037782	0.153334
6966			0.0207554				0.439087				0.393265				0.413491	0.544125
6982	0.368997				0.441848				0.460671				0.4189
6985			0.000784492				0.0472392				0.0871824				0.114893	0.193367
6988			0.0290011				0.0247941				0.0678647				0.102655	0.160767
7009			0.200572				0.130172				0.119171				0.0961082	0.633654
7023				0.00492133				0.162116				0.172022
7046			0.462774				0.773793				0.781577				0.686117	0.277709
7089			0.683816				0.57714				0.569681				0.757325	0.0289502
7100				0.0257776				0.0513079				0.0341481
7123			0.744105				0.0743096				0.0483022				0.152679	0.363018
7158			0.0363734				0.47741				0.482249				0.439556	0.263662
7159			0.542034				0.984359				0.940649				0.954193	0.0431588
7160			0.159365				0.844494				0.839042				0.849114	0.391094
7161			0.104246				0.504828				0.478461				0.497231	0.0716188
7168			0.195799				0.880858				1.11501				0.623066	0.271586
7174			0.04809				0.194125				0.299423				0.350386	0.290985
7181			0.27255				0.0250679				0.151296				0.112807	0.0975936
7182			0.201726				0.0538672				0.387898				0.0590018	0.404662
7183			0.208012				0.347774				0.29121				0.37742	0.0443945
7184			0.077268				0.0453483				0.062459				0.0453483	0.0453483
7186			0.019635				0.882118				0.576163				0.566035	0.458299
7189			0.0999763				0.934376				0.925167				0.9	0.0784836
7193			0.169582				0.606837				0.535541				0.586437	0.1242
7196			0.0794541				0.221176				0.227737				0.272437	0.260079
7202			0.0519044				0.114782				0.261509				0.276251	0.189774
7203			0.198789				0.460963				0.43592				0.414949	0.207848
7207			0.289052				0.138269				0.117993				0.131846	0.039922
7209			0.0751265				0.0994251				0.0482893				0.0193679	1.31551
7217			0.184424				0.808328				0.789908				0.802885	0.0568221
7220			0.19309				0.143047				0.184214				0.139543	0.0286164
7221			0.216742				1.00333				0.991567				0.986698	0.109032
7222			0.131289				0.0116059				0.0237924				0.0116059	0.0384787
7227			0.087695				0.568175				0.567734				0.567922	0.13365
7233			0.055852				0.716026				0.684878				0.721317	4.04873
7236			0.197065				0.187957				0.254537				0.239876	0.187957
7237			0.126081				0.160367				0.181253				0.154604	0.0323678
7238			0.122575				0.170768				0.168892				0.119935	0.149158
7239			0.132662				0.091683				0.122994				0.121091	0.0769676
7240			0.0900437				0.656211				0.625127				0.65108	0.314439
7241			0.0390824				0.10185				0.0679397				0.127585	0.0622333
7242			0.134618				0.871749				0.881754				0.715483	0.0572079
7243		0.0366116	0.0903801			0.0313939	0.0971063			0.0300994	0.0807004			0.0280904	0.098583	0.0969894
7244		0.0156447	0.0639955			0.0572009	0.242115			0.0559862	0.246878			0.0544606	0.231713	0.094381
7245			0.163118				0.0966751				0.115381				0.138614	0.182387
7247		0.10814				0.0980271				0.0457938				0.0671467
7249			0.188848				0.618812				0.542885				0.54826	0.160559
7255			0.205945				0.435038				0.340209				0.509382	0.0682907
7264			0.0107999				0.277292				0.128563				0.0677316	0.0673999
7265			0.0125551				0.575947				0.538821				0.559755	0.0394005
7266			0.0264189				0.00528133				0.0246888				0.0332786	0.147594
7286			0.0710594				0.190327				0.222764				0.236708	0.198987
7291		1.00761		0.000108048		1.97625		0.00154265		1.73329		0.000108048		1.74329
7292			0.111965				0.270923				0.104556				0.0438528	0.10574
7294			0.115219				0.0860801				0.113525				0.0753728	0.0466395
7301			0.268716				0.167411				0.187786				0.161282	0.0358798
7302			0.175357				1.27681				1.17497				1.22205	0.119009
7304			0.286555				1.14998				1.03912				0.971446	0.0779884
7305			0.349327				0.529278				0.479855				0.386185	0.878162
7325			0.0957737				0.510841				0.377461				0.465116	0.182693
7328			0.390953				0.0170732				0.00857958				0.0273896	0.433315
7360			0.16217				0.438678				0.428818				0.434804	0.0807869
7389				0.032341				0.241096				0.241096
7402			0.12587				0.750572				0.842207				1.01516	0.184906
7408			0.0700315				0.205402				0.182839				0.108166	0.0472943
7409			0.294842				0.139793				0.257412				0.213791	0.186747
7411			0.151496	0.0491354			0.248413	0.0178229			0.246093	0.0316042			0.228388	0.0966237
7413				0.00559375				0.00740625				0.0095
7431			0.0673859				0.252067				0.203225				0.256489	0.130705
7435			0.179086				0.0384456				0.106006				0.08523	0.328018
7443			0.10744				0.165584				0.140144				0.182388	0.0518979
7447			0.155665				0.555326				0.531333				0.566734	0.221277
7451		0.0231445				0.0222615				0.019488				0.0168918
7460		0.0190984				0.0207142				0.0196242				0.0189955
7462		0.0293391				0.0158185				0.0144531				0.011828
7464			0.322306				0.0244686				0.110467				0.0383695	0.193189
7467			0.147021				1.22319				1.18898				1.21559	0.257868
7473			0.218388				0.581605				0.553052				0.614701	0.125376
7474			0.139338				0.132269				0.170286				0.142549	0.0609422
7478	0.0439343				0.702237				0.717067				0.660363
7487			0.282246				0.099491				0.160581				0.144277	0.520036
7504			0.220369				0.156178				0.163205				0.154055	0.16542
7507			0.766773				0.57114				0.582711				0.589475	2.81492
7519			0.050171				0.285153				0.235923				0.265252	0.00387061
7520			0.0749386				0.211288				0.175461				0.17825	0.0919334
7527			0.0748517				0.036431				0.0300609				0.0803719	3.11098e-05
7533			0.151059				0.0986528				0.170565				0.187627	0.0987589
7534			0.114823				0.538045				0.533243				0.52939	0.11468
7536			0.258925				0.55106				0.591803				0.612144	0.208041
7542			0.221287				0.0971682				0.0449797				0.0285792	0.322115
7543			0.0941629				0.112479				0.108916				0.111313	0.0452963
7546			0.0294203				0.320871				0.330187				0.311504	0.204565
7559			0.190506				0.936397				1.06236				1.45161	0.0816497
7563			0.462378				0.50691				0.505636				0.486524	0.0204282
7571			0.407276				0.171106				0.109228				0.134755	0.106778
7574			0.253823				0.461091				0.340537				0.342406	0.232459
7576			0.139648				0.130616				0.0751817				0.0274911	0.303728
7586			0.158886				0.316199				0.322241				0.338828	0.349209
7592			0.0590587				0.0593921				0.0574687				0.0529383	0.0483547
7594			0.197042				0.0715026				0.0946969				0.126029	0.0897424
7596				0.00512575				0.00512575				0.00512575
7597			0.58643				1.39499				1.27582				1.23092	0.294781
7602			0.196951				0.0273593				0.0276614				0.0697967	0.669789
7607			0.32335				0.921295				0.922458				0.785658	0.106195
7608			0.114136				0.44088				0.413175				0.417584	0.0914898
7610			0.166656				0.188613				0.351352				0.350056	0.227834
7615			0.258547				0.368724				0.365885				0.350756	0.145079
7619			0.145132				0.330136				0.251482				0.26894	0.103804
7622			0.0673163				0.0733867				0.0412958				0.0528795	0.112488
7623			0.965899				1.24449				1.24773				1.25616	0.459936
7635			0.0161826				0.0106257				0.00505497				0.0514602	0.109598
7637			0.0743709				0.610713				0.56041				0.555481	0.0890469
7645			0.0277195				0.0506322				0.09895				0.0988477	0.146387
7654			0.0339113				0.205377				0.168013				0.134379	0.100346
7656			0.125895				0.318895				0.255453				0.243316	0.0984212
7659			0.0460194				0.436259				0.470868				0.304719	0.116718
7663			0.0941922				0.625205				0.605206				0.573014	0.0359064
7670			0.461585				0.971821				1.06191				1.03271	0.121063
7675			0.301774				0.0265905				0.291978				0.134552	0.327181
7678			0.0164696				0.0385443				0.0438406				0.0723833	0.0100326
7687			0.167464				0.0654645				0.0960126				0.0900732	0.0534898
7689			0.242454				0.26097				0.245107				0.288699	0.271073
7690			0.130789				0.639862				0.770679				0.537609	0.143379
7691			0.464177				2.09242				2.11427				2.15334	0.899228
7738			0.331858				0.47006				0.456726				0.502808	1.39418
7759				0.0157673				0.0118116				0.0105821
7785			0.258263				0.239622				0.152319				0.262321	0.013547
7792		0.0314355				0.0211092				0.0206425				0.0225741
7838			0.215549				0.347892				0.332611				0.329888	0.395789
7846			0.187416				0.0207445				0.0369223				0.0309248	0.854232
7856	0.0191988				0.073042				0.0850269				0.0916319
7858	0.0255283				0.0323721				0.0348667				0.0445977
7887			0.395161				0.297219				0.41072				0.427113	0.0355518
7937		0.0380044				0.0411975				0.0384689				0.0381176
7939			0.145847				0.938133				0.877504				0.889219	0.367621
7946			0.164205				0.118645				0.0939031				0.12832	0.360254
7949			0.03424				0.206019				0.193321				0.214263	0.158875
7955			0.125242				0.0281367				0.0403238				0.0617841	0.0245584
7974			0.117344				0.0896232				0.0508779				0.11575	0.0596418
8007				0.0147105				0.0390161				0.0676619
8129			0.00739729				0.464187				0.418328				0.438075	0.0228907
8144			0.0833612				0.32176				0.382932				0.312581	0.0243468
8146			0.0220164				0.49162				0.52011				0.488778	0.0453282
8199			0.0732365				0.236751				0.226338				0.279996	0.0766385
8236			0.0925666				0.00233602				0.0065273				0.23647	0.0289882
8262			0.274897				0.351769				0.328741				0.343525	0.0681441
8263			0.295971				1.18712				1.07578				1.09481	1.21554
8265			1.50494				1.95259				1.91233				1.92156	1.24963
8276			0.098001				0.134225				0.0900629				0.250812	0.531461
8279			0.0558881				2.42958				2.76928				2.3118	2.30329
8280			0.383509				0.537354				0.48538				0.451066	0.141536
8282				0.014884				0.0965347				0.0618441
8283			0.4247				0.382502				0.332948				0.345497	0.00184611
8284			0.367973				0.405859				0.342083				0.370733	0.0110662
8286			0.0340087				0.337601				0.493583				0.484143	0.170838
8287			0.00527794				0.651084				0.623385				0.654963	0.106696
8299			0.356197				1.01936				0.936289				0.917358	0.0630008
8306			0.491101				0.366793				0.318167				0.30257	0.207377
8317			0.124805				0.421547				0.429957				0.445274	0.011519
8326			0.482632				0.0751585				0.0626177				0.0899757	0.384136
8327			0.572301				0.345827				0.344687				0.251255	0.297863
8349			0.0980099				0.873889				0.84967				0.799068	0.899242
8350			0.211707				0.711561				0.819926				0.613774	0.734161
8362	0.230324				0.0851814				0.0856532				0.0898913
8379		0.100243				0.0578806				0.0551957				0.0372743
8384		0.0194514				0.0559539				0.048949				0.0261587
8402			0.244737				0.707612				0.695369				0.733562	0.148122
8407			0.267718				0.583844				0.534763				0.641889	0.0984136
8478			0.520791				1.06492				1.09266				1.11788	0.196098
8489			0.27658				0.56293				0.562134				0.553968	1.65397
8493			0.303778				0.256542				0.325534				0.18364	1.59464
8497			0.10402				0.574812				0.516096				0.562941	1.21639
8498			0.156792				0.125343				0.132157				0.191131	0.699673
8510			0.160623				0.282227				0.24588				0.199971	0.021962
8512			0.0445804				0.362288				0.410124				0.419476	1.14479
8531		0.997146				3.43158				3.43998				3.54637
8532			0.0677517				0.376322				0.322786				0.284274	0.870759
8539	0.0310518	0.0217961	0.242905		0.159584	0.149343	0.321467		0.16047	0.152208	0.290136		0.160591	0.159858	0.316193	1.13594
8540		0.0462439	0.13007			0.0700141	0.355708			0.0673543	0.327559			0.0657672	0.314462	0.322036
8541			0.0141451				0.103081				0.15029				0.0785733	0.711523
8545		0.0295708				0.217796				0.104796				0.143458
8553	0.0401532				0.0286426				0.0379778				0.0242158
8583			0.0688571				0.241018				0.213299				0.248833	0.640382
8588	0.0955916	0.0612238			0.180087	0.114804			0.145782	0.0928004			0.156085	0.101457
8589		0.0952109				0.155333				0.144616				0.149581
8596		0.036669				0.0252118				0.0455519				0.0276381
8645	0.147022				0.163721				0.157623				0.165961
8668			0.312193				0.431943				0.203999				0.337187	0.0618676
8669			0.0119181				0.310115				0.189415				0.242323	1.78087
8684		0.0114138				0.0374972				0.0976906				0.111262
8685			0.0284703				0.850456				0.817772				0.743115	1.83432
8689			0.143924				0.727632				0.766037				0.678104	0.579046
8719			0.413412				1.12679				0.840421				1.00997	0.774371
8769			0.209565				0.126149				0.111502				0.121321	1.74978
8782		0.037208				0.0688571				0.0185758				0.0417367
8787			1.59504				0.159505				0.185005				0.229079	2.41361
8791		0.0243955				0.0210919				0.0227102				0.0214694
8800		0.139571				0.223257				0.215848				0.214312
8813			0.169378				0.431708				0.415137				0.399158	0.174406
8835			0.00159794				0.0104207				0.0174327				0.0168295	0.596631
8876			0.0858105				0.0743848				0.133733				0.123993	0.0395637
8879			0.0963908				0.346769				0.4304				0.382048	0.0256915
8886			0.232016				0.119542				0.128983				0.0998537	0.462746
8942			0.193795				0.129697				0.15119				0.127029	1.98786
8945		0.138848	1.42993	0.0043375		0.694852	0.198494	0.0112875		0.589459	0.14715	0.0112875		0.730479	0.121725	2.72278
8958			0.0236216				0.535852				0.522436				0.53107	0.560335
8965			0.432271				0.434076				0.526326				0.573934	0.163926
8971			0.268546				0.268523				0.304618				0.304248	0.797762
8982	0.261083				0.348731				0.333472				0.349117
8987			0.284273				0.511165				0.536044				0.517975	0.421593
8992		0.0251583				0.0212067				0.0174027				0.027709
9034			0.360059				0.182225				0.229826				0.239103	0.941606
9047			0.0923705				0.402691				0.322703				0.443149	0.0274479
9066	0.0358983				0.0381638				0.0462269				0.0413694
9068		0.0193568				0.163185				0.163435				0.163647
9081		0.00477211				0.0198642				0.0137952				0.0162129
9114		0.110174				0.0305327				0.027166				0.0288192
9150			1.31666				2.12206				2.16147				2.14345	0.59676
9176	0.148257				0.187476				0.185174				0.193932
9182		0.300696				0.0392034				0.182678				0.159969
9184				0.103356				0.0302523				0.154137
9191			1.01998				0.897599				0.906524				0.907395	1.29052
9208			0.229571				0.803536				0.821011				0.766258	0.0844589
9209		0.798406				2.21958				2.22812				2.20384
9217			0.185249				0.0144868				0.0196049				0.0404991	0.0993679
9219		0.0141604	0.117596			0.0335941	0.123999			0.0311284	0.116287			0.031375	0.0988319	0.054573
9223	0.183745				0.0755952				0.0697232				0.0826789
9239		0.0306093				0.0962473				0.0691792				0.0784297
9240			0.128105				0.0496041				0.0350368				0.0506144	0.0169772
9242			0.180804				0.0231703				0.0332847				0.0341461	0.0186079
9261			0.183841				0.0608779				0.0805495				0.118134	1.95819
9292			0.168636				0.678901				0.696526				0.683578	0.0933162
9315			0.210311				0.0288241				0.0183594				0.0175851	0.140369
9342			0.07757				0.134936				0.194523				0.258467	1.86051
9354			0.0449637				0.465662				0.468371				0.488535	0.0428889
9355			0.0814717				0.130844				0.115155				0.147738	0.0877322
9363			0.266214				0.169815				0.165721				0.15428	0.275901
9405			0.0164932				0.0164932				0.048506				0.0534146	1.87465
9418			0.0919849				0.11405				0.137348				0.0823564	0.087682
9421			0.252289				0.294877				0.316592				0.331381	0.260317
9433			0.207922				0.156299				0.181663				0.150071	1.44036
9445			0.373676				0.326482				0.338388				0.296517	0.0680662
9447			0.130231				0.325922				0.32444				0.341549	0.021703
9448			0.224354				0.850037				0.864833				1.05108	0.0837299
9475	2.89711	0.836086			2.96147	0.921314			2.91877	0.853816			2.83483	0.812862
9504		0.50622				0.472252				0.492225				0.977368
9509	4.66181	4.85344		0.345106	5.95941	7.47093		0.229169	5.94095	7.38089		0.229169	5.80072	7.07607
9512		0.459339				0.200062				0.332197				0.835147
9516		0.525438				2.27694				2.35093				2.43404
9518		1.17837				2.18194				2.28989				2.64321
9523		0.498964				2.33101				2.36818				2.47359
9535			0.105943				0.127233				0.15379				0.0668781	0.733537
9536			0.0454693				0.164103				0.167023				0.121861	0.663687
9537				0.00014223				0.00014223				0.00014223
9553				0.110508				0.188971				0.178554
9556		0.153233				0.552716				0.552799				0.567102
9557	0.0801211				0.144491				0.14253				0.148019
9558	0.303956				0.838516				0.753175				0.623037
9561			0.0187532				0.0226348				0.0255949				0.0236936	0.278092
9564			0.344272				0.815999				0.819976				0.868447	4.75641
9565		0.538122				0.689162				0.683262				0.663795
9568	0.0438879				0.099623				0.100209				0.101833
9569			0.203317				0.248169				0.253452				0.250511	1.94462
9571	0.0317271				0.156101				0.153482				0.162836
9573				0.0004532				0.00394336				0.0004532
9579			0.117391				0.792989				0.899247				0.813222	0.460213
9584		0.102341				0.0358621				0.0508217				0.0365186
9588	0.204079				0.257482				0.287737				0.230032
9594			4.22976	0.070355			4.41216	0.351605			4.21746	0.21098			4.49581	1.85422
9597	0.134667				0.0964335				0.0879187				0.107565
9601			0.399321				0.817586				0.780887				0.797686	5.29799
9602			0.394908				0.588398				0.58534				0.607025	4.717
9603				0.112101				0.389445				0.248819
9609			0.202938				0.72331				0.735577				0.771455	4.686
9625		0.165981				0.118758				0.100184				0.131246
9739				0.000745393				0.000745393				0.00137939
9795				0.0029795				0.020458				0.020458
9823	0.148218				0.213223				0.212214				0.213133
9843				0.0885062				0.0677437				0.0677437
9912			0.113366				0.123703				0.0382196				0.163689	0.176702
9929			0.244837				1.22133				1.34958				1.1545	0.444752
9930			0.0429381				0.315523				0.426276				0.334378	0.241314
9931			0.312395				0.552077				0.601748				0.517397	0.271089
9932				0.233904				0.0195838				0.0200025
9933			0.207647				0.908853				0.975936				0.873034	2.10293
9949			0.767486				1.9367				2.05571				1.87309	1.34513
9969			0.0846465				0.131812				0.163135				0.118938	0.0987804
9977			0.214656				0.599936				0.605586				0.549395	0.104464
9987				0.160587				0.0576125				0.034175
9988				0.0252375				0.0449125				0.0369563
9990			0.371608				1.07226				1.00569				0.942688	3.62436
10003			0.151347				1.34926				1.07455				0.873144	0.318023
10004			0.19587				1.43623				1.16152				0.960106	0.404986
10005			0.333978				0.902865				0.969776				0.945034	0.14022
10007			0.359959				0.954975				1.18251				1.13523	0.214836
10008			0.0445629				1.74456				1.87542				1.71005	0.110573
10018			0.806015				0.340371				0.432365				0.238574	0.548948
10026			0.190612				0.63233				0.773755				0.538998	0.199877
10027			0.149492				1.1207				1.41504				0.949128	0.149246
10029			0.216013				0.0207555				0.0723946				0.0839379	0.136095
10030			0.58823				0.486347				0.495466				0.380668	0.558892
10038			0.07974				0.240785				0.186122				0.208407	0.0862607
10041			0.109823				1.72612				2.10232				1.57837	0.162675
10043			0.162958				0.638519				0.532993				0.705633	0.803452
10049			0.586514				0.526551				0.590421				0.579173	0.851084
10050			0.300575				0.779786				0.790552				0.725465	0.0726857
10071		0.713466				0.33361				0.259944				0.275393
10084			0.179896				0.0117099				0.0200259				0.0777067	0.0698609
10094	0.0844906	0.0394067			0.0663324	0.019763			0.0551408	0.0223142			0.0640533	0.0182363
10095			0.472873				0.0698538				0.017172				0.030378	1.68159
10096			0.0441				0.475287				0.473323				0.466959	0.0737931
10097		0.0978584	0.634446			0.0730271	0.365636			0.0811426	0.339296			0.0653632	0.249057	0.113523
10118	0.0840125	0.04351			0.147791	0.0555793			0.379717	0.154374			0.296695	0.10899
10145			0.0898798				0.735174				0.79488				0.69448	0.636846
10194			0.0911444				0.195792				0.222105				0.199265	1.50446
10211			0.177765				0.382963				0.44224				0.434264	0.0962434
10214			0.0582894				0.474323				0.52343				0.557866	0.00955289
10240			0.0601137				0.685367				0.701361				0.675762	0.7128
10241			0.458145				0.608579				0.613067				0.652161	0.205692
10247	0.0961509				0.215582				0.187948				0.192261
10251			0.267087				0.126099				0.126359				0.0656681	0.196081
10278			0.0853407				0.130321				0.0692849				0.112452	0.046814
10283	0.0661243				0.0380803				0.0375248				0.0587292
10291		0.00861035				0.0396923				0.047366				0.0393183
10296				0.0232042				0.11435				0.111746
10298		0.0817675				0.594933				0.631366				0.572489
10299		0.0534337				0.628139				0.606235				0.603805
10305				0.0336525				0.0180275				0.0117215
10306			0.0277478				0.0963446				0.0945014				0.0741162	0.0503415
10311			0.19478				0.013377				0.00913148				0.00491525	0.257578
10314				1.063e-09				1.063e-09				1.063e-09
10319				0.186312				0.295687				0.295687
10353				0.025275				0.197621				0.197621
10357				0.0308417				0.0328667				0.0328667
10360				0.0300937				0.0480312				0.0167813
10362		0.0327601				0.0501456				0.0248228				0.0638402
10365			0.206723				1.3596				1.04252				1.61845	1.07537
10386			1.07888				0.254014				0.234821				0.179148	0.259141
10398				0.112659				0.0818725				0.089685
10403				0.0319057				0.020187				0.020187
10429				0.00086875				0.0434875				0.0747375
10450		0.103268				0.0774898				0.0711205				0.00362011
10451			0.0382392				0.466456				0.530877				0.439972	0.0484485
10471			0.180784				0.0627409				0.0139518				0.123382	0.118854
10472			0.0987502				0.0137579				0.0503476				0.123721	0.17081
10473			0.0964954				0.0413586				0.109118				0.106417	0.0984412
10474			0.172095				0.326348				0.349934				0.193443	0.0346963
10497			0.184237				0.234613				0.388678				0.27341	0.142624
10523			0.0522825				0.457867				0.631703				0.542404	0.110668
10524			0.161299				0.64894				0.613874				0.637592	0.391763
10526			0.0106774				0.500858				0.657953				0.618359	0.013575
10530			0.0824865				0.0569619				0.0281554				0.0370294	0.0162356
10531			0.0719873				0.076349				0.0440761				0.0107297	0.0545578
10532			0.208388				0.301978				0.269027				0.264268	0.0304754
10535			0.242019				0.216197				0.294822				0.214966	0.101735
10540			0.0305145				0.657925				0.666502				0.633853	0.396648
10572			0.0511639				0.289777				0.264317				0.302662	0.35311
10584		0.0949067	0.229621			0.245847	0.569604			0.228728	0.548686			0.219881	0.569188	0.485853
10585	0.131362				0.267617				0.267969				0.265322
10589	0.0535214				0.018697				0.021551				0.0125069
10602			0.0023951				0.248993				0.259795				0.276443	0.309863
10607			0.192996				0.173617				0.134971				0.195021	0.0415333
10627			0.207766				1.63967				1.52336				1.72831	1.58453
10630	0.0205893	0.0112618			0.119075	0.0449002			0.122474	0.0467494			0.131427	0.0503368
10632			0.0213337				0.182041				0.209286				0.182247	0.0235681
10633			0.10477				0.248615				0.244505				0.186103	0.262411
10636		0.0342817				0.00627125				0.00898832				0.0068488
10640		0.063181				0.0108546				0.00853545				0.00876718
10648			0.0713972				0.219302				0.121968				0.0449205	0.73643
10655			0.0515453				0.0450269				0.0805391				0.0399188	0.0827599
10656			0.180386				0.0155073				0.00184716				0.0249038	0.114184
10667				0.000560955				0.00387963				0.000560955
10676	0.0703988				0.0469959				0.0414139				0.0345559
10679			0.113645				0.298954				0.322614				0.308962	0.0452409
10691			1.47338				1.84637				1.83				1.61741	2.08083
10692			0.197127				0.737733				0.777743				0.785231	0.576006
10693	0.0517866				0.0588311				0.0187667				0.0552769
10694			0.73968				0.733904				0.856631				0.69251	0.820892
10713		0.0210053				0.0115827				0.00809635				0.0204221
10725			0.159222				0.664716				0.597427				0.671348	0.368771
10735			0.128005				0.0708926				0.0876978				0.0850451	0.122773
10751			0.122537				0.0752783				0.0844337				0.0766507	0.0411788
10761			1.73819				0.511981				0.55434				0.349688	1.71877
10778			0.443098				0.820193				0.77012				0.785021	0.551222
10780		0.132698				0.146505				0.357899				0.207254
10795			3.10707				4.84816				4.49072				4.44451	3.39609
10796	0.0760737				0.071922				0.0735676				0.0727464
10811				0.021907				0.0765945				0.0765945
10823		0.0535529				0.064923				0.106963				0.136818
10828				0.079475				0.00135				0.00135
10855		0.134546				0.0701777				0.0593817				0.0668756
10856			0.0457462				0.0457462				0.0457462				0.0958164	0.0457462
10863	0.117549				0.0851978				0.0832676				0.0816163
10879			0.547444				0.148487				0.133906				0.192667	0.0646225
10882			0.15751				0.111365				0.11652				0.115361	0.0292971
10884			0.280962				0.279249				0.371671				0.351752	0.0730971
10890			0.190301				0.0122046				0.0520087				0.034104	0.113515
10907		0.211406				0.0769572				1.07333				0.398212
10913	0.0690495				0.114602				0.118197				0.132569
10940			0.10528				0.286698				0.200244				0.19506	0.0368824
10942		0.0143692				0.28473				0.32319				0.339227
10951			0.0813874				0.0684766				0.0696633				0.098701	0.120982
10969			0.013563				0.287118				0.284186				0.264327	0.0636488
10973			0.127423				0.246199				0.273546				0.266566	0.287209
10982			0.102721				0.20606				0.269962				0.333629	0.121732
10987		0.0266039				0.0364538				0.0362178				0.0360385
10994			0.00768104				0.391491				0.271959				0.298824	0.414929
10999				0.120646				0.206583				0.217
11003			0.0534702				0.488311				0.495759				0.507265	0.455507
11010			0.582905				0.421662				0.382928				0.312349	1.7331
11011			0.233258				0.0455186				0.0574152				0.0728805	0.0324686
11015			0.155337				0.17235				0.124202				0.220049	0.0461867
11035	0.111314				0.3601				0.350049				0.353443
11041			0.0920083				0.00792127				0.0964747				0.0066768	0.240562
11054			0.372051				0.106977				0.0909211				0.09327	0.0917024
11073			0.301135				0.826361				0.883967				0.737555	0.00829867
11086			0.00616795				0.774786				0.807253				0.763816	0.319623
11091		0.028874				0.288556				0.200875				0.226145
11093		0.202554				0.340024				0.308216				0.32768
11094	0.182717				1.21956				0.56986				0.183733
11099			0.0152846				0.472542				0.328896				0.248145	0.495398
11102			0.0807172				0.0951579				0.0917563				0.0997276	0.157365
11104	0.0892691				0.103908				0.107994				0.11587
11105			0.101874				0.0733017				0.120071				0.0733017	0.112287
11114		0.0147094	0.0343566			0.0138803	0.06439			0.0131778	0.0611577			0.0156415	0.0472879	0.120948
11115			0.0825253				0.154651				0.171082				0.139229	0.0997357
11119	0.122183	0.00712601			0.643057	0.271934			0.370297	0.127474			0.543494	0.214317
11126			0.215834				0.100828				0.062363				0.127509	0.213871
11142	0.101573	0.0587227			0.290475	0.301523			0.277528	0.290043			0.269844	0.278606
11161	0.152167				0.151076				0.158608				0.163604
11166		0.101492				0.225891				0.224861				0.235909
11178			0.341946				0.0615774				0.0937558				0.101567	0.23408
11183	0.0309587				0.030589				0.0367858				0.0496046
11196			0.0280157				0.0890206				0.0734384				0.0974226	0.0166649
11198			0.244527				0.0456439				0.0551931				0.100884	0.303633
11220			0.129416				0.421675				0.374467				0.35292	1.0873
11222			0.072022				0.00115105				0.0239375				0.00990702	0.232129
11238			0.121965				0.863448				0.805062				0.842992	1.11543
11254			0.516186				0.395407				0.39176				0.422358	1.6002
11272	0.026782				0.0347034				0.0319149				0.0302381
11288			0.132862				0.48114				0.46696				0.515024	0.537262
11296			0.198933				0.017711				0.0295934				0.0485432	0.207796
11301			0.100471				0.0757234				0.0808829				0.0511867	0.173017
11309			0.0788484				0.0876383				0.0584034				0.115262	0.0649925
11312			0.0809847				0.236355				0.158621				0.273603	0.0809847
11318			0.12753				0.172963				0.153847				0.180034	0.165905
11327			0.126648				0.224294				0.20618				0.104971	0.209527
11338			0.19284				0.00648813				0.0172884				0.0205621	0.328314
11341			0.0251422				0.255114				0.227193				0.188558	0.2769
11349			0.152306				0.155483				0.203408				0.201644	0.0611624
11378			0.0783374				0.204839				0.209787				0.185647	0.126382
11395			0.0117267				0.303097				0.346928				0.348708	0.307261
11397			0.0671661				0.216446				0.0294621				0.169206	0.189231
11400			0.0634998				0.121369				0.203528				0.307733	0.0669534
11408			0.233182				0.012197				0.0619663				0.124245	0.252259
11422		0.272138				0.316492				0.294199				0.320475
11423	0.0313807				0.0325995				0.0284134				0.0256015
11438				0.0110913				0.0201587				0.00844
11439				0.0319512				0.0556363				0.05173
11441	0.155543			0.04859	0.795911			0.10841	0.764875			0.104504	0.854624
11443	0.588211	0.473606			0.751913	0.622607			0.853576	0.694868			0.620699	0.539613
11445				0.0297187				0.0976875				0.101594
11452		0.274145				0.456047				0.429432				0.393844
11455				0.043675				0.0696062				0.0657
11460		0.261222				0.292977				0.294348				0.328725
11462	0.227051			0.0445042	0.68756			0.103046	0.668302			0.103046	0.784835
11469		0.403645				0.668387				0.685671				0.717419
11476		0.104846				0.0753088				0.0839405				0.081843
11496	0.312054				0.322813				0.317048				0.298531
11507			0.0453138				0.668077				0.652094				0.679969	0.186493
11511		0.107951				0.776247				0.690332				0.708314
11521			0.157571				0.620714				0.797014				0.170459	0.451144
11531			0.0623844				0.238504				0.220923				0.316236	0.472079
11532			0.0764339				0.344725				0.189295				0.310195	0.614035
11533			0.0596317				0.312785				0.294422				0.302023	0.158438
11536			0.0193643				0.0347699				0.0135468				0.0352462	0.196641
11546			0.150517				0.0903352				0.0523829				0.0791639	0.0962695
11548			0.323987				0.591443				0.590131				0.500968	0.0675341
11551			0.0349388				0.388261				0.372304				0.395467	0.44901
11558		0.0305967	0.021135			0.0707023	0.0610776			0.0593551	0.0528899			0.0824726	0.0809285	0.317007
11564			0.0670612				0.305821				0.284959				0.268402	0.0296583
11565			0.139109				0.11841				0.167327				0.0806976	0.190141
11582			0.014208				0.117753				0.116444				0.102742	0.113595
11599			0.156978				0.0255074				0.0214736				0.0326784	0.178507
11615			0.0716482				0.15161				0.157125				0.151907	0.231464
11635			0.0595092				0.0288983				0.0945982				0.0352051	0.0821793
11646			0.0750889				0.306597				0.384257				0.188446	0.601013
11648			0.248381				0.0887343				0.241551				0.331216	0.190489
11657			0.0630548				0.175398				0.240363				0.0951664	0.147744
11677			0.123331				0.401642				0.390786				0.389626	0.441456
11683				0.00149902				0.00149902				0.00074907
11686			0.156753				0.277999				0.400731				0.496639	0.212769
11691			0.0370706				0.0429883				0.0331978				0.066302	0.0238893
11700			0.217825				0.282329				0.280877				0.251063	0.0356025
11708			0.258375				0.61334				0.615632				0.600943	0.536855
11736			0.0383416				0.00282782				0.000943419				0.048397	0.101414
11748			0.0449304				0.209137				0.212212				0.196054	0.325356
11753			0.117385				0.714935				0.895439				0.625664	0.663929
11817			0.0673711				0.513137				0.478359				0.499239	0.283099
11818			0.172838				0.768123				0.907462				0.802684	0.459755
11819			0.0756724				0.575282				0.599526				0.524009	0.740583
11820			0.19485				0.68744				0.648442				0.65431	0.611886
11821			0.221848				0.485584				0.40198				0.381902	0.623294
11822			0.122894				0.384578				0.375285				0.35306	0.209011
11823			0.0730765				0.259678				0.270742				0.264776	0.108437
11844			0.227417				0.691473				0.622066				0.709957	0.240073
11857			0.39554				0.227255				0.261618				0.276764	0.183107
11878			0.133342				0.0158861				0.00043299				0.0324447	0.0127314
11886			0.0863517				0.148274				0.584809				0.442446	0.489201
11891			0.296365				0.417261				0.40565				0.385688	0.346446
11896				0.00659375				0.0144063				0.00959375
11897	0.178424				0.210725				0.2097				0.206929
11910			0.147445				0.134525				0.130808				0.106639	0.157131
11913			0.102731				0.0416685				0.03159				0.0246585	0.0156963
11924		0.0141425				0.0422036				0.0491241				0.0366961
11938			0.067367				0.122583				0.116957				0.113582	0.0413126
11971			0.159067				0.3567				0.275662				0.248532	0.0353329
11979			0.0944536				0.112636				0.0956537				0.116526	0.153427
11985			0.218178	0.0123145			0.252807	0.020127			0.238937	0.020127			0.307458	0.218178
11990			0.188351				0.31737				0.291892				0.309309	0.236744
11999			0.0499227				0.161604				0.171112				0.26532	0.672446
12004			0.118151				0.845625				0.948724				1.31241	1.42793
12038			0.403071				0.4133				0.392685				0.373909	0.387337
12046			0.0674022				0.0202436				0.010031				0.0167999	1.97388
12074			0.115233				0.218367				0.215757				0.197394	0.0399337
12100			0.118279				0.0210159				0.0066243				0.0373457	0.0319108
12117				0.150375				0.0644375				0.056625
12118			0.175898				0.126192				0.148194				0.124933	0.0657135
12120		0.0312341				0.0648992				0.0623533				0.0609945
12121			0.058085				0.0450587				0.0751706				0.0412933	0.0412933
12126			0.21787				0.159576				0.0511186				0.0894685	0.601662
12132			0.0701818				0.0438441				0.0532855				0.0439847	0.035944
12156			0.0931431	0.0381638			0.144183	0.08293			0.155988	0.0712112			0.136732	0.140035
12194			0.121144	0.0447875			0.188358	0.0802125			0.227668	0.088025			0.227018	0.147889
12197		0.0551439				0.0951097				0.0954951				0.0929635
12198			0.669045				0.708059				0.660686				0.638214	1.90873
12221			0.00211865				0.0158846				0.00400139				0.034018	0.159866
12228			0.0760078				0.210858				0.189386				0.207795	0.0188506
12230			0.114623				0.248283				0.210712				0.24256	0.166105
12237			0.0487166				0.537924				0.512593				0.486725	0.0345844
12243			0.0521032				0.181516				0.13634				0.181083	0.29935
12258			0.329126				0.0981898				0.175732				0.400021	0.0523243
12259			0.120579				0.00210182				0.0103239				0.0173176	0.0943952
12270			0.29085				0.0201634				0.0145686				0.00411221	0.00645097
12279			0.193768	0.0115			0.425582	0.0544688			0.345167	0.0466563			0.36449	0.242891
12280			0.306148				0.0327873				0.0719905				0.0507214	0.131772
12286			0.121215				0.149327				0.144479				0.121281	0.121281
12289			0.138626				0.0573077				0.0337945				0.0245452	0.0886286
12302			0.0363885				0.00743999				0.00233336				0.0165546	0.0542675
12312			0.182377				0.252884				0.262134				0.249219	0.358085
12314			0.0952636				0.601204				0.6235				0.570489	1.80133
12315			0.228724				0.0631774				0.0578214				0.0434489	0.0180489
12323			0.0330404				0.523303				0.569355				0.554632	0.0587679
12326			0.0391261				0.312372				0.289109				0.403758	0.0391261
12328			0.0542134	0.0145063			0.29783	0.0223187			0.142287	0.0184125			0.0270821	0.177904
12329			0.281045				0.728567				0.82511				0.755167	0.29923
12341			0.164781				1.02241				0.757026				0.877773	0.303581
12343			0.0337316				0.704078				0.598311				0.940252	0.12999
12344			0.0296937				0.428028				0.624167				0.610174	0.491114
12345			0.1297				0.439328				0.294451				0.331406	0.0178582
12361	0.0344781				0.158319				0.158147				0.15311
12371			0.0469605				0.202447				0.254291				0.184031	0.0754119
12379				0.421195				0.421195				0.429007
12393			0.1098				0.0536793				0.0536793				0.0536793	0.0998622
12395			0.199087				0.980072				1.00641				0.985511	0.92402
12407			0.242382				0.252214				0.221458				0.241298	0.212014
12414			0.274948				0.0415647				0.0386425				0.016893	0.133394
12415			0.16143				0.275736				0.240026				0.317831	0.192744
12419			0.771537				0.229021				0.228448				0.158132	0.0166215
12423		0.222118				2.22546				1.77782				1.38444
12430			1.22359				1.83269				1.60573				1.71475	2.65126
12449			0.273711				0.228274				0.0954485				0.198665	0.822899
12459			0.238574				0.200959				0.222106				0.195797	0.191319
12470			0.00857477				0.280564				0.290469				0.309407	0.168949
12471			0.410244				0.0885948				0.100983				0.0846851	0.242767
12472			0.15534				0.116436				0.153041				0.165833	0.11043
12480			0.215416				0.353924				0.313297				0.329295	0.31658
12490			0.0735413				0.0124942				0.0181285				0.000231711	0.0948872
12508				0.164786				0.201301				0.21302
12509			0.22847				0.22634				0.21431				0.244364	0.0478597
12510			0.230552				0.0149685				0.00641749				0.00956681	0.149168
12511			0.449698				0.438742				0.356288				0.369331	0.952072
12522		0.00973039				0.317279				0.327918				0.32122
12526				0.00389312				0.00458502				0.00458502
12532			0.133988				0.363998				0.365572				0.314524	0.0912217
12553				0.00248096				0.00248096				0.000351215
12558		0.0491519				0.069617				0.0674841				0.0486028
12568				0.0175135				0.040951				0.040951
12573			0.208947				0.0757975				0.056871				0.138068	0.147266
12580			0.251962				0.0328554				0.0458663				0.0814759	0.574543
12605			0.104538				0.0142526				0.0373524				0.0262692	0.193018
12608			0.0615291				0.0793103				0.140051				0.111125	0.679743
12610			0.00663866				0.0868526				0.106387				0.136648	0.164491
12611		0.0310554				0.33261				0.312564				0.297362
12616				0.000902001				0.00220944				0.000902001
12628		0.0310906				0.140666				0.142015				0.136366
12632		0.019302				0.127509				0.130886				0.128135
12643			0.113326				0.261672				0.264004				0.274862	0.066181
12648	0.026038				0.123496				0.122365				0.109777
12650			0.012858				0.160433				0.172692				0.185545	0.0722934
12653			0.0329872				0.184389				0.192512				0.259156	0.103257
12661			0.285987				0.577471				0.556403				0.647701	0.230937
12677		0.277389				0.538843				0.521543				0.579404
12684				0.00292634				0.00292634				0.00270757
12714			0.048603				0.325885				0.27188				0.31479	0.182162
12776		0.0572405				0.213028				0.199131				0.205733
12777		0.407914				1.70845				1.88389				1.83882
12786		0.373927				0.498563				0.242275				0.304585
12787		0.132312		0.0388438		0.147314		0.0730625		0.263304		0.143375		0.261958
12788		0.00826962				0.0421726				0.0398783				0.0349508
12801		0.0233533				0.106031				0.102813				0.0887607
12807		0.0246822				0.0138048				0.0157021				0.0192834
12810			0.0568421				0.831153				0.803914				0.842533	0.436288
12818		0.00796831				0.0417657				0.0478742				0.0427732
12821			0.051181				2.47662				2.42711				2.49082	0.950309
12831		0.0158767				0.0837462				0.0760268				0.0831124
12851				8.91205e-05				0.0012132				8.91205e-05
12927				0.00458442				0.0136448				0.0104844
12985				0.109649				0.113556				0.125275
12998				0.0057655				0.0057655				0.0057655
13000				0.0709671				0.0227829				0.009539
13004				0.00878				0.0263762				0.02247
13005				0.0055585				0.0055585				0.0055585
13010		0.06296				0.36199				0.501618				0.147975
13015		0.870499		0.00064		0.50505		0.0071725		0.337471		0.00064		1.25907
13019		0.706463				0.3154				0.240581				0.304647
13020		0.251806				1.84458				1.16154				1.62794
13023	1.16612	2.01641			0.552274	0.844837			0.356283	0.488167			0.417426	0.612383
13024		0.120625				0.0450928				1.04777				0.998882
13030	0.227609				0.116562				0.300509				0.431993
13031				0.0140561				0.0023373				0.0140561
13032				7.9105e-07				7.9105e-07				7.9105e-07
13033				0.000419				0.000419				0.000419
13035				1.322e-07				1.322e-07				1.322e-07
13039				0.0066984				0.0066984				0.0011141
13043				0.0008796				0.0008796				0.0008796
13044				0.00046175				0.00046175				0.00046175
13045				0.00051695				0.00729555				0.00051695
13046				0.00055475				0.00725775				0.00055475
13047				6.165e-07				6.165e-07				6.165e-07
13048				0.0230062				0.0230062				0.0230062
13049				0.00853125				0.0109937				0.0109937
13051				2.71e-09				2.71e-09				2.71e-09
13053				2.52902e-11				2.52902e-11				2.52902e-11
13064				7.75e-06				7.75e-06				7.75e-06
13066		0.813071		0.0539077		0.841349		0.175122		0.569883		0.125369		0.58874
13067				2.7966e-05				0.00778453				2.7966e-05
13068				5.85e-05				5.85e-05				5.85e-05
13069				0.00421				0.00669375				0.00421
13070		0.642819				0.062541				0.66672				0.901889
13071				0.0023255				0.005487				0.005487
13076				0.0001511				0.0076614				0.0001511
13079				0.0177784				0.0132148				0.0115185
13080				0.0311769				0.029881				0.029881
13082				0.0392978				0.057344				0.0456252
13084				0.0336265				0.0180015				0.025814
13088				0.0001444				0.0001444				0.0001444
13090				2.819e-06				2.819e-06				2.819e-06
13091				0.0005649				0.0072476				0.0005649
13093				1.54621e-05				1.54621e-05				1.54621e-05
13094				0.0067239				0.0067239				0.0010886
13095				1.356e-06				1.356e-06				1.356e-06
13096				0.00334375				0.00334375				0.00334375
13100				0.00039405				0.00039405				0.00039405
13105				1.384e-07				1.384e-07				1.384e-07
13111				1.068e-06				1.068e-06				1.068e-06
13115				0.0517999				0.0146063				0.0118816
13120				0.00163975				0.00501475				0.00163975
13128				9.885e-09				9.885e-09				9.885e-09
13129				0.0051215				0.0051215				0.002691
13132				0.0171925				0.0204137				0.0171925
13133				1.945e-07				1.945e-07				1.945e-07
13134				1.615e-08				1.615e-08				1.615e-08
13135				1.81e-07				1.81e-07				1.81e-07
13136				0.0638277				0.0889647				0.0668541
13138				3.975e-06				3.975e-06				3.975e-06
13139				4.607e-05				4.607e-05				0.00776643
13140				8.33e-05				8.33e-05				8.33e-05
13141				0.0329479				0.0134166				0.00951038
13143				0.0468056				0.0459094				0.0546181
13144				0.14268				0.122764				0.197367
13145				0.137222				0.132104				0.191909
13150	2.61157	1.59869			1.79924	0.849632			1.95651	1.12494			1.9753	1.19541
13158				0.0128667				0.0128667				0.0148199
13162				0.000345724				0.00362922				0.00425197
13165				0.0212327				0.0134202				0.0017015
13168				0.000678885				0.000464813				0.000464813
13169				1.5815e-07				1.5815e-07				1.5815e-07
13176				0.046905				0.0105488				0.0050762
13177				0.00308075				0.00177867				0.00308075
13178				0.000749				0.000749				0.000749
13181				4.335e-08				0.00781246				4.335e-08
13185				4.354e-07				4.354e-07				4.354e-07
13186				5.242e-07				5.242e-07				5.242e-07
13187				7.57e-08				7.57e-08				7.57e-08
13189				0.009045				0.0012325				0.0012325
13193				6.68599e-13				6.68599e-13				6.68599e-13
13199		0.042911		0.0129667		0.256045		0.0217333		0.230162		0.0217333		0.148244
13202		1.19026				0.0739736				0.168681				0.181153
13203				7.04e-06				7.04e-06				7.04e-06
13207				0.038952				0.0311395				0.0194207
13212				6.704e-07				6.704e-07				6.704e-07
13213		0.552006				0.40763				0.0463536				0.168015
13217				0.106694				0.227787				0.231694
13219				0.0070375				0.0085875				0.00839375
13224				1.2604e-05				1.2604e-05				1.2604e-05
13225				4.42702e-11				4.42702e-11				4.42702e-11
13226				1.24322e-12				1.24322e-12				1.24322e-12
13227				1.426e-05				1.426e-05				1.426e-05
13230				6.446e-06				6.446e-06				6.446e-06
13232				5.688e-06				5.688e-06				5.688e-06
13233				6.918e-05				6.918e-05				6.918e-05
13234				0.0396425				0.078705				0.078705
13235				5.623e-05				5.623e-05				5.623e-05
13241				9.225e-07				9.225e-07				9.225e-07
13242				5.153e-07				5.153e-07				5.153e-07
13243				0.0677385				0.200499				0.184874
13244				0.002455				0.146986				0.131361
13253				0.000206				0.000206				0.000206
13255				0.001198				0.0066145				0.001198
13256				0.0021063				0.0057062				0.0021063
13261				0.000206				0.000206				0.000206
13262				0.0116198				0.0951055				0.106824
13264				0.0011124				0.0067001				0.0145126
13280				0.031674				0.0082365				0.00999267
13282				0.0934658				0.0198155				0.101847
13284				0.0004678				0.0004678				0.0004678
13285				0.0017448				0.0138802				0.0216927
13286				0.00012873				0.00768377				0.00012873
13287				0.0003009				0.0003009				0.0003009
13294				0.00011338				0.00769912				0.00011338
13295				0.00025994				0.00025994				0.00025994
13310				0.0379063				0.00550875				0.00677
13311				0.0261206				0.0122946				0.0122946
13318				0.00018991				0.00018991				0.00018991
13319				0.024755				0.00522375				0.00522375
13322				2.0538e-05				2.0538e-05				2.0538e-05
13335				7.08e-07				7.08e-07				7.08e-07
13336				0.000801991				0.000801991				0.000574388
13337				0.0433425				0.0550612				0.0610378
13339				0.000994616				0.000994616				0.000776551
13341				0.00117875				0.005085				0.00117875
13346				0.0621925				0.0120262				0.0033325
13349		0.392434				0.650776				0.354511				0.287559
13350	0.62289	0.0281939			1.47174	0.113674			1.33292	0.206744			1.33256	0.329952
13351				0.00243033				0.00147708				0.00147708
13353				0.00192125				0.00192125				0.00192125
13356				0.00016609				0.00764641				0.00016609
13358				1.2056e-05				1.2056e-05				1.2056e-05
13361				3.595e-06				3.595e-06				3.595e-06
13363				0.115144				0.0530604				0.1503
13364		1.10206				0.780572				0.657765				0.811974
13365				0.00765763				0.00140763				0.000501928
13376				5.334e-06				0.00780717				5.334e-06
13381				4.814e-08				4.814e-08				4.814e-08
13399				0.0187702				0.143761				0.0851765
13402				0.0007281				0.0007281				0.0007281
13403				0.0140772				0.0238428				0.0238428
13404				0.0005129				0.0005129				0.0005129
13406				1.825e-06				1.825e-06				1.825e-06
13408				0.000451				0.000451				0.000451
13410				2.75e-06				2.75e-06				2.75e-06
13411				4.69e-05				4.69e-05				4.69e-05
13424				0.0025605				0.112907				0.0972818
13428				8.955e-05				8.955e-05				8.955e-05
13437				0.006791				0.0185098				0.0146035
13448				0.00011144				0.00011144				0.00011144
13449				9.481e-05				9.481e-05				9.481e-05
13451		0.335787				0.556197				0.477151				0.41959
13454				0.00797108				0.0100212				0.0135514
13455				0.114763				0.002425				0.221175
13458				0.13275				0.128844				0.13275
13468		2.62273				3.02078				2.98375				2.98639
13471				0.00282				0.00282				0.00282
13472				0.0073				0.0005125				0.0073
13478				2.089e-05				2.089e-05				2.089e-05
13479				0.00589726				0.00254024				0.00448791
13481				0.0299347				0.032731				0.032731
13482				0.0126197				0.0438697				0.186599
13483				0.0012875				0.00281875				0.0012875
13485				0.148412				0.230443				0.254508
13488	1.17357	0.542077			0.854737	0.678955			0.339787	0.192391			0.329487	0.169014
13491				2.801e-07				2.801e-07				2.801e-07
13492				2.403e-06				2.403e-06				2.403e-06
13493		0.741552		0.020165		0.23658		0.00454		0.0976069		0.00454		0.151009
13501				0.0392406				0.0384426				0.0375665
13503				0.00417894				0.00771019				0.0116164
13505				4.591e-05				4.591e-05				4.591e-05
13508				0.026966				0.355091				0.340221
13522				0.182				0.09925				0.307
13524				0.0008125				0.007				0.007
13534				0.00431875				0.00389375				0.0078
13539				0.020658				0.0652795				0.0223107
13542				0.0212635				0.0380046				0.0380046
13545		0.0809345				0.536001				0.365877				0.62557
13547				0.006813				0.0009995				0.006813
13566		0.0993383				0.0759925				0.0893989				0.0696777
13568				3.87e-06				0.00780863				3.87e-06
13569	0.218292			0.0607047	0.0877646			0.0096078	0.0793643			0.0068467	0.0552275
13572	0.240318			0.196694	0.103467			0.01815	0.0993246			0.0209125	0.10469
13576				0.00495835				0.0154787				0.00976659
13577				5.988e-07				5.988e-07				5.988e-07
13589				0.0345993				0.030693				0.0267868
13608				0.018929				0.0267415				0.0709147
13609				0.0002213				0.0075912				0.0002213
13616				0.0033335				0.004479				0.004479
13618		0.0633358		0.000281025		0.977018		0.00753147		0.0587265		0.000281025		1.07567
13621				0.00850263				0.014362				0.0065495
13652				0.000144				0.0076685				0.000144
13653				0.225511				0.217698				0.225511
13656		0.65298				0.371357				1.34579				1.07089
13659				0.0449907				0.0878218				0.0185707
13660				0.0980595				0.00821576				0.0863408
13661		0.121728		4.173e-05		1.00484		4.173e-05		2.22838		4.173e-05		1.64918
13662				0.0105063				0.0144125				0.0144125
13669				0.005675				0.00995				0.005675
13670				0.0113375				0.0042875				0.0042875
13674				0.18104				0.10021				0.071665
13676				0.0013335				0.0013335				0.0013335
13677				0.113984				0.159511				0.133516
13678				0.0273707				0.106202				0.135321
13681				0.009769				0.005856				0.005856
13686				0.0124				0.0305693				0.0389072
13693				2.188e-07				2.188e-07				2.188e-07
13695				0.0003432				0.0074693				0.0003432
13697				0.0046955				0.237492				0.237492
13698				0.0260267				0.0338392				0.0416517
13701				3.8785e-05				3.8785e-05				3.8785e-05
13708				0.00016947				0.00764303				0.00016947
13709				0.0005863				0.0072262				0.0005863
13710				0.0001883				0.0076242				0.0001883
13711				7.419e-05				0.00773831				7.419e-05
13714				0.0156555				0.0344247				0.0351867
13718				0.00645255				0.150984				0.12364
13723				9.089e-06				9.089e-06				9.089e-06
13731				0.0101056				0.0243327				0.0133952
13735				0.009975				0.0021625				0.0021625
13739				0.00010226				0.00010226				0.00010226
13740				0.0423841				0.0336771				0.00754225
13748				0.0659195				0.0165259				0.0301122
13750				0.000161				0.0076515				0.000161
13752				0.0365				0.114625				0.145875
13753				1.692e-09				1.692e-09				1.692e-09
13759		0.363493				0.440671				0.476442				0.439183
13763				0.00124347				0.000710347				0.000710347
13764				0.0009731				0.0068394				0.0009731
13766				1.572e-07				1.572e-07				1.572e-07
13767				0.0012155				0.006597				0.0012155
13769				0.0307227				0.0072852				0.0005273
13770				0.0009236				0.0068889				0.0009236
13771				0.0010076				0.0068049				0.0010076
13772				0.0008625				0.00695				0.0008625
13774		0.0759341				0.0681125				0.0585846				0.0621628
13779				0.00064705				0.00064705				0.00064705
13787				0.0330662				0.0330542				0.0278579
13788				7.392e-05				7.392e-05				7.392e-05
13789				2.96883e-05				2.96883e-05				2.96883e-05
13790				5.438e-05				5.438e-05				5.438e-05
13792				0.0101843				0.009347				0.00237175
13799				0.0127125				0.0035125				0.0049
13802				0.0136247				0.0279477				0.0214372
13803				5.888e-05				5.888e-05				5.888e-05
13807				0.0584705				0.261595				0.218627
13808				0.00332887				0.00332887				0.00332887
13816				0.035583				0.03812				0.03812
13821		0.162561				0.174881				0.3328				0.32884
13824				0.0049831				0.0049831				0.0049831
13825				0.0897144				0.0389331				0.0761924
13831		0.137947		0.0226001		0.269601		0.0216037		0.258027		0.0243064		0.301761
13833				0.0002565				0.0002565				0.0002565
13834				5.204e-05				5.204e-05				5.204e-05
13835				5.168e-05				5.168e-05				5.168e-05
13836				0.00297561				0.00297561				0.00098936
13838				0.126723				0.118445				0.123653
13841				2.199e-08				2.199e-08				2.199e-08
13843				1.91333e-07				1.91333e-07				1.91333e-07
13846				0.031808				0.037143				0.037143
13848				3.3412e-05				3.3412e-05				3.3412e-05
13849				9.4385e-07				9.4385e-07				9.4385e-07
13850				0.0016875				0.0016875				0.0095
13851				0.00912951				0.00259026				0.00259026
13852				0.115864				0.110789				0.029926
13853				0.065092				0.072814				0.0131235
13854		0.0641624		0.0643125		0.0277721		0.123034		0.0460488		0.0761585		0.0219099
13858				0.000775				0.0085875				0.000775
13864				0.00493191				0.00493191				0.00362983
13872				1.37525e-05				1.37525e-05				1.37525e-05
13873				5.3235e-06				5.3235e-06				5.3235e-06
13875				1.37545e-05				1.37545e-05				1.37545e-05
13884				0.000384				0.000384				0.000384
13885				0.00605825				0.0298852				0.0054605
13890		0.0620921		0.000247		0.0863624		0.000247		0.645645		0.000247		0.124355
13894				0.0019				0.0019				0.0019
13897				2.526e-07				2.526e-07				2.526e-07
13898				0.0119063				0.0002125				0.0002125
13899				0.00875267				0.00354433				0.00426817
13903	0.693068				1.07984				0.82104				0.974234
13904				0.0016478				0.0061647				0.0016478
13905				0.0792255				0.140195				0.165163
13906		0.210887				0.300662				0.262294				0.242416
13909				0.00191492				0.00191492				0.00121287
13915				5.83333e-07				5.83333e-07				5.83333e-07
13916				0.0803125				0.0646875				0.056875
13917				0.039625				0.0259062				0.037625
13918				0.0491552				0.0492228				0.0327615
13921				0.00114202				0.00504827				0.00504827
13922				0.0009474				0.0068651				0.0009474
13925				0.014247				0.014247				0.001378
13926				0.0220475				0.0220475				0.00139
13927				0.0219575				0.0219575				0.00148
13929				0.0234691				0.0155934				0.0130316
13932				1.599e-07				1.599e-07				1.599e-07
13934				0.0001138				0.0001138				0.0001138
13935				5.768e-05				5.768e-05				5.768e-05
13938				0.0050115				0.002801				0.002801
13942				0.001108				0.0067535				0.0067535
13943				0.0201204				0.0111354				0.00332285
13948				0.014335				0.0065225				0.00129
13955				0.009925				0.0799187				0.111263
13967				0.0626382				0.089982				0.0040445
13970				1.59e-05				0.0077966				1.59e-05
13971				0.00500925				0.0245133				0.0245133
13972				0.0027568				0.0042759				0.0042759
13980				0.00914063				0.00132813				0.00132813
13983				0.0230702				0.0003673				0.0074452
13987				0.00780004				0.0226114				0.0304239
13989				0.0154148				0.0455691				0.0518659
13993				0.0253658				0.0283588				0.0283588
14005				0.00273158				0.00663783				0.00273158
14010				0.0360398				0.0516648				0.0516648
14011				0.000177386				0.000235361				0.000177386
14013				1.09e-05				1.09e-05				1.09e-05
14024				0.0907477				0.0438728				0.0129927
14025				0.0005725				0.0005725				0.0005725
14028				3.4033e-05				3.4033e-05				3.4033e-05
14029				0.0147955				0.06744				0.051815
14033				0.0345635				0.0134497				0.00217525
14035				0.00199485				0.139017				0.103557
14040				7.5112e-05				7.5112e-05				7.5112e-05
14041				3.275e-07				3.275e-07				3.275e-07
14044				1.4895e-05				0.0077976				1.4895e-05
14045				9.976e-06				9.976e-06				9.976e-06
14046				5.405e-05				0.000930113				5.405e-05
14051				0.00926106				0.00446106				0.00227356
14052				0.170733				0.0167675				0.0570185
14056				0.015486				0.00771357				0.00507324
14057				0.00448483				0.00448483				0.00675358
14059				0.00027756				0.00027756				0.00027756
14064				0.023151				0.0603262				0.0603262
14065				0.0353762				0.0185175				0.018442
14070		0.199398		0.0155192		0.31487		0.0118643		0.288444		0.0129871		0.356348
14076				5.4655e-06				0.00780703				5.4655e-06
14079				1.031e-06				0.00781147				1.031e-06
14099				0.0008319				0.0008319				0.0008319
14116				4.671e-07				4.671e-07				4.671e-07
14120				0.000307				0.000307				0.000307
14123				0.0392996				0.0198773				0.0042523
14124				0.00136405				0.00136405				0.00059643
14125				0.0004				0.0004				0.0004
14127		0.0563923				0.158421				0.19244				0.112851
14128				0.0173				0.0061375				0.0061375
14129				3.311e-05				3.311e-05				3.311e-05
14130				3.981e-05				3.981e-05				3.981e-05
14132				4.677e-05				4.677e-05				4.677e-05
14133				0.00019584				0.00019584				0.00019584
14134				0.00024856				0.00024856				0.00024856
14135				0.0004326				0.0073799				0.0004326
14136				0.0048225				0.00299				0.00299
14137				9.36831e-05				9.36831e-05				9.36831e-05
14138	0.311181			0.2357	0.319877			0.123675	0.250197			0.10805	0.250042
14139				0.002782				0.002782				0.002782
14140				6.365e-07				6.365e-07				6.365e-07
14146				0.002825				0.0106375				0.002825
14149				0.0073				0.0073				0.0005125
14151				7.002e-07				7.002e-07				7.002e-07
14155				0.0511172				0.398101				0.0855732
14165		1.02252				0.649641				0.67634				0.691458
14167				0.00946925				0.0046587				0.00425129
14169				0.0149775				0.0149775				0.0149775
14170				0.0222776				0.0320432				0.0261839
14178				0.008615				0.00701				0.00701
14180				5.888e-05				5.888e-05				5.888e-05
14181				0.0836562				0.0845				0.0804062
14184				1.146e-06				1.146e-06				1.146e-06
14186				0.008393				0.00448675				0.00448675
14188				0.0334895				0.151815				0.140097
14190				0.0645638				0.0628093				0.0650412
14192				0.0099996				0.0064996				0.0021871
14195				0.0972035				0.136266				0.120641
14205				0.0006129				0.0071996				0.0006129
14209				0.17719				0.26031				0.26031
14214				0.259007				0.0339614				0.0261489
14233		0.860871				1.82324				3.30185				2.93269
14237				3.22e-05				3.22e-05				3.22e-05
14239				0.00035397				0.00035397				0.00035397
14240				0.00023857				0.00023857				0.00023857
14243				9.842e-05				9.842e-05				9.842e-05
14244				0.0002265				0.0002265				0.0002265
14245				0.00015772				0.00015772				0.00015772
14247				0.0002226				0.0002226				0.0002226
14248				9.966e-05				9.966e-05				9.966e-05
14249				0.000163				0.000163				0.000163
14252				0.00021304				0.00021304				0.00021304
14253		0.0708104		0.0327812		0.376213		0.74725		0.246227		0.130437		0.332631
14257				0.0657562				0.0205125				0.028325
14267		0.00930025				0.0160449				0.00361123				0.0244824
14273				5.19685e-05				5.19685e-05				5.19685e-05
14275				0.00357				0.00357				0.00357
14276				0.0063425				0.0219675				0.00147
14277				0.000191668				0.000191668				0.000191668
14281				0.00144777				0.000511643				0.000511643
14282				8.29e-06				8.29e-06				8.29e-06
14283				0.016675				0.0067625				0.0067625
14284				0.013325				0.0055125				0.0023
14285				0.0106145				0.0922635				0.0599817
14289				1.21015e-05				1.21015e-05				1.21015e-05
14290				1.659e-05				1.659e-05				1.659e-05
14291				1.027e-05				1.027e-05				1.027e-05
14294				0.005017				0.0027955				0.005017
14299				6.0365e-07				6.0365e-07				6.0365e-07
14301				6.798e-05				6.798e-05				6.798e-05
14302				0.000858694				0.000858694				0.000132131
14303				0.00767839				0.00558256				0.00558256
14309				0.00936875				0.00155625				0.00155625
14321				0.0728045				0.0728045				0.080617
14322				0.138559				0.0799653				0.0643403
14323				1.275e-07				0.00781237				1.275e-07
14327				1.998e-09				1.998e-09				1.998e-09
14328				4.741e-09				0.0078125				4.741e-09
14329				1.951e-06				1.951e-06				1.951e-06
14344				0.00137243				0.00657757				0.00137243
14347				0.0493319				0.107926				0.0962069
14348				0.000501333				0.000501333				0.000501333
14350				0.021612				0.0132541				0.011965
14351				0.02524				0.0291463				0.0174275
14352				8.293e-06				8.293e-06				8.293e-06
14353				1.02787e-05				1.02787e-05				1.02787e-05
14355				0.038694				0.0148228				0.00701025
14358				1.5142e-05				1.5142e-05				1.5142e-05
14365				5.674e-09				5.674e-09				5.674e-09
14369		0.0247391				0.122722				0.0568237				0.065667
14370	0.0815154				0.774314				0.848767				0.809973
14371				0.0131675				0.0326988				0.0248863
14374				0.183125				0.066875				0.355
14375				3.099e-05				0.00778151				3.099e-05
14376	0.259522				0.871093				0.961299				0.879484
14384		1.88642				3.81917				6.66729				5.56856
14385				1.3704e-05				1.3704e-05				1.3704e-05
14386		1.97729				0.736191				1.2294				0.805166
14387				0.0094375				0.0190625				0.0094375
14391				0.241563				0.0310937				0.0357813
14393				0.201962				0.0222744				0.0496181
14397				0.0283317				0.10255				0.109082
14400				0.018743				0.018743				0.018743
14404		0.318232		0.124296		1.01843		0.164767		0.820613		0.172579		1.01494
14408				0.0027825				0.00446062				0.00446062
14410				0.007701				0.0001115				0.0001115
14411		0.191389				0.221604				0.299476				0.621354
14413				0.027983				0.00918206				0.00398774
14414				0.000104717				0.000104717				0.000104717
14415				1.761e-05				1.761e-05				1.761e-05
14417				3.185e-05				0.00778065				3.185e-05
14418				1.746e-06				1.746e-06				1.746e-06
14423				1.54e-06				1.54e-06				1.54e-06
14424				1.155e-06				0.00781134				1.155e-06
14427				3.343e-06				3.343e-06				3.343e-06
14428				3.761e-05				3.761e-05				3.761e-05
14430				0.0128626				0.00666869				0.0128626
14432				0.02678				0.03572				0.0279075
14433				0.0046875				0.0109375				0.003125
14434				0.000377333				0.000377333				0.000377333
14439				0.00012882				0.00012882				0.00012882
14448				5.795e-05				5.795e-05				5.795e-05
14450				0.006123				0.0016895				0.006123
14451				0.0004938				0.0004938				0.0004938
14452				0.00015922				0.00015922				0.00015922
14453				4.14e-05				4.14e-05				4.14e-05
14454				7.78e-06				7.78e-06				7.78e-06
14455				0.00015922				0.00015922				0.00015922
14456				7.78e-06				7.78e-06				7.78e-06
14458				0.0040845				0.0040845				0.003728
14459				0.0007588				0.0070537				0.0007588
14460				0.001937				0.0058755				0.001937
14461				0.0005848				0.0072277				0.0005848
14462				0.0009566				0.0068559				0.0009566
14463				0.0002609				0.0075516				0.0002609
14464				0.00018226				0.00763024				0.00018226
14466				0.0475907				0.0813155				0.182878
14468				0.0067825				0.00103				0.00103
14471				0.0464124				0.0462271				0.0447075
14472				0.0076349				0.0001776				0.0001776
14473				0.0149297				0.0032109				0.0032109
14479				0.0026655				0.0026655				0.005147
14480				0.00341384				0.00341384				0.00311142
14482				0.00639375				0.00639375				0.0024875
14484				0.131225				0.0823187				0.0666937
14487				9.414e-09				9.414e-09				9.414e-09
14489				1.249e-07				1.249e-07				1.249e-07
14496				8.79e-09				8.79e-09				8.79e-09
14499				0.00020922				0.00244105				0.00244105
14500				0.0414669				0.00791431				0.00791431
14518				0.0110135				0.0240343				0.0214302
14519				0.033518				0.158518				0.146799
14523				0.00147406				0.00147405				0.00538031
14525				0.00192708				0.00713541				0.00713541
14526				1.04e-06				1.04e-06				1.04e-06
14528				0.0119675				0.0119675				0.0119675
14533				0.0075125				0.0003				0.0003
14534				0.00495				0.0089375				0.0245625
14535				0.00734015				0.0659339				0.0496979
14536				0.0149069				0.0163431				0.0016219
14538				0.0002235				0.0002235				0.0002235
14539				0.0163721				0.012803				0.0187842
14542				1.477e-08				1.477e-08				1.477e-08
14543				0.0412398				0.0724898				0.036879
14544				0.0471878				0.0589065				0.0550003
14549				0.071723				0.142752				0.131033
14551				0.00622575				0.132273				0.124461
14552				0.0485855				0.0384681				0.0798355
14553				0.0348599				0.0465787				0.0426724
14555				0.0729575				0.199149				0.128836
14556				0.0315712				0.144091				0.140185
14557				0.114307				0.211963				0.211963
14558				0.0202713				0.235115				0.203865
14559				5.23e-07				5.23e-07				5.23e-07
14560				0.019165				0.0042725				0.0042725
14561				0.0450235				0.134867				0.0926203
14563				0.0100879				0.019984				0.00813473
14564				0.00534113				0.00935262				0.00924738
14565				0.0041241				0.00564152				0.0197491
14566				0.00597915				0.0174583				0.0118385
14567				0.00781623				0.0234338				0.00274748
14568				0.00121538				0.020269				0.0129341
14569				0.0113839				0.0837036				0.060212
14570		0.34945				1.67635				1.65891				1.59301
14571				0.006265				0.115976				0.0824369
14572				0.0442112				0.0573798				0.03782
14573				0.0025715				0.00932775				0.0609847
14574				0.0292372				0.0421373				0.055519
14575				0.0392075				0.152199				0.125321
14576				0.0382913				0.0974518				0.08126
14577				0.0259605				0.0534565				0.0520021
14578				0.0179957				0.0258082				0.0205998
14579				0.0327713				0.0531862				0.0418859
14581				0.0004351				0.0004351				0.0004351
14582				0.0193332				0.0420167				0.0271457
14592				0.00292149				0.00249583				0.00119374
14594				3.072e-09				3.072e-09				3.072e-09
14595				0.00597378				0.0176925				0.0215988
14599				0.0475364				0.0849451				0.0483495
14600				0.0266467				0.0422717				0.0481311
14601				0.0018946				0.0018946				0.0059179
14605				0.000335772				0.000335772				0.000335772
14607				7.83697e-05				7.83697e-05				7.83697e-05
14608				3.43224e-12				3.43224e-12				3.43224e-12
14609				0.0918687				0.0590893				0.0235093
14611				1.21833e-06				1.21833e-06				1.21833e-06
14619				3.881e-06				3.881e-06				3.881e-06
14620				0.030625				0.0970312				0.120469
14625				5.3295e-05				5.3295e-05				5.3295e-05
14630				0.0135645				0.0721582				0.083877
14631				0.07327				0.0599425				0.0784783
14636				0.00011				0.00011				0.00011
14638				0.00091				0.0069025				0.00091
14640				0.0510823				0.0081135				0.0198323
14641				0.0245831				0.00505185				0.00505185
14642				0.0014277				0.0014277				0.0014277
14643				0.0451615				0.0568802				0.0669555
14644				0.0039995				0.0168918				0.0168918
14645				0.0102533				0.0258783				0.0297845
14648				0.0020515				0.005761				0.0020515
14649				0.0006446				0.0071679				0.0006446
14650				0.107265				0.107579				0.0652031
14651				0.0005506				0.0072619				0.0005506
14652				0.102829				0.176633				0.227414
14653				0.0177852				0.0801434				0.0840497
14654				8.786e-05				8.786e-05				8.786e-05
14655				0.0612831				0.00519238				0.00519238
14656				0.037756				0.166662				0.154944
14657				4.847e-05				4.847e-05				4.847e-05
14658				1.5e-05				1.5e-05				1.5e-05
14659				2.627e-05				2.627e-05				2.627e-05
14660				0.0488177				0.0647749				0.0608687
14661				0.11044				0.153409				0.145597
14666				0.166479				0.170386				0.162573
14668				4.5665e-07				4.5665e-07				4.5665e-07
14669				0.002598				0.00140225				0.002598
14670				0.000126085				0.00768641				0.000126085
14672				4.02633e-06				4.02633e-06				4.02633e-06
14675				0.0340762				0.045795				0.196392
14676				2.4385e-05				0.00778811				2.4385e-05
14677				1.987e-06				1.987e-06				1.987e-06
14678				4.696e-07				4.696e-07				4.696e-07
14679				1.0477e-05				1.0477e-05				1.0477e-05
14680				1.66243e-05				1.66243e-05				1.66243e-05
14681				2.547e-06				2.547e-06				2.547e-06
14682				2.565e-06				2.565e-06				2.565e-06
14683				4.154e-06				4.154e-06				4.154e-06
14684				5.058e-06				5.058e-06				5.058e-06
14710				0.0504205				0.0277045				0.0035455
14711				0.0440655				0.0028095				0.0128155
14712				0.042332				0.0032695				0.011082
14713				0.0116945				0.011743				0.0039305
14722				0.153561				0.200436				0.184811
14731				0.00030617				0.00030617				0.00030617
14734				0.020125				0.121687				0.152937
14735				0.00141335				0.000564556				0.000564556
14737				0.0100575				0.012657				0.0108725
14742				0.196627				0.220064				0.251314
14743				0.0262375				0.106575				0.102296
14744				0.00511683				0.00269567				0.00269567
14747				0.00414975				0.00414975				0.00414975
14749				0.006589				0.0012235				0.0012235
14750				0.0181792				0.278696				0.130258
14752	0.129974			0.0137218	0.403406			0.0507314	0.41206			0.0312001	0.434464
14755				0.0357755				0.000733707				0.000733707
14756				0.0391365				0.044681				0.0430428
14758				0.0192465				0.042684				0.0381835
14759				0.0189226				0.0264561				0.0264561
14760				0.00015189				0.00015189				0.00015189
14761				0.0123738				0.0110638				0.0071575
14762				0.031685				0.0277788				0.0238725
14763				8.335e-06				8.335e-06				8.335e-06
14764				0.0158495				0.008037				0.008037
14765				0.0088075				0.000995				0.000995
14768				0.0234375				0.113281				0.105
14769				0.0015025				0.00540875				0.00540875
14778				0.0007608				0.0007608				0.0007608
14781		0.13102				0.151449				0.102305				0.110129
14786				0.0633242				0.0125429				0.0203554
14789				0.0003225				0.0003225				0.0003225
14790				1.873e-05				1.873e-05				1.873e-05
14791				9.5726e-07				9.5726e-07				9.5726e-07
14792				0.0006115				0.007201				0.0006115
14793				0.000244383				0.000244383				0.000244383
14794				1.18e-05				0.0078007				1.18e-05
14795				9.928e-06				9.928e-06				9.928e-06
14796				0.000178853				0.00763365				0.000178853
14797				8.495e-06				0.007804				8.495e-06
14827				0.0158459				0.0177478				0.0116823
14834				0.00620494				0.00392473				0.00392473
14835				1.57167e-05				1.57167e-05				1.57167e-05
[truncated: 3,733 more rows]

## Sheet: table_1_ternary_data
system_ID	MAE_sys_HANNA_TPXY	MAE_sys_HANNA_TPX	MAE_sys_HANNA_ACT	MAE_sys_SOLVGNN_TPXY	MAE_sys_SOLVGNN_TPX	MAE_sys_SOLVGNN_ACT
2	0.646093			0.457556
12
16
24
25
37
40			0.137073			1.02758
49		1.91579			1.09077
81			0.214058			0.952788
85		0.338299			0.994062
100			0.968981			3.72304
103			0.53279			1.35104
120			0.482762			1.84936
132			0.120889			1.33489
139			0.0428204			0.0443134
142			0.548596			1.91189
156		0.0929675			0.25637
158		0.119924			0.550864
170
186		0.0356116			0.504659
190		0.00945668			0.0113129
191			0.753613			2.26628
194		0.0157597			0.0661944
195			0.845837			2.02538
208			0.931134			2.97897
212			0.621863			3.05323
241	0.252442			0.408015
251			1.15987			3.57054
330
335		0.284389			0.122095
390			3.40256			0.587899
473	0.0344971			0.108817
499		0.140807			0.318819
536			0.207478			0.345482
551		0.17121			0.761916
574
626		0.0220798			0.172788
645
793
794
807	0.0554683			0.111556
815	0.0203994			0.137916
865
904
929		0.262173			0.0915467
944		0.01908			0.11275
1057			0.113552			0.342828
1267			0.0552224			0.267309
1296
1309
1313			0.423587			1.32369
1316			0.0803062			0.127245
1320
1329			0.430218			1.24625
1339			0.75504			0.690008
1340			0.414105			1.0824
1357
1366
1367			0.598312			1.19413
1368			0.493824			1.58125
1369			0.586619			1.42333
1415
1419
1431
1434			0.403584			0.972316
1435			0.112497			0.870824
1442			0.0467602			0.894621
1444
1445			0.638027			1.02046
1446
1453		1.3755			3.51641
1457			1.3963			0.740971
1605			0.684819			0.412238
1703	0.857723			0.694698
1742
1743
1759
1910		0.763743			4.93982
1965			0.552595			0.361538
1966			0.15429			0.634902
1968			0.433427			0.375452
1969			0.116432			0.178346
1970
1978			0.34659			0.810107
1980			0.145775			0.485096
1981			0.469568			0.584145
1982			0.460834			0.903489
2060
2120
2121
2122
2123
2124			0.348361			0.769285
2125			0.243058			1.09744
2126			0.307107			0.954856
2128
2145			1.8582			0.36641
2154
2167			0.521008			1.43905
2168			0.925733			0.813017
2169
2171			1.76053			1.08069
2177			2.35118			0.458342
2178			2.84294			0.46782
2195			2.69774			0.572456
2208			0.100685			0.0930371
2209			0.0339341			0.223937
2210			0.095431			0.0630516
2314
2340			1.78243			0.207191
2382
2383
2403
2433
2442			0.282226			0.515369
2447
2448
2451
2452
2461
2469		0.062799			0.500758
2487
2488
2501
2503
2512		0.443162			0.336189
2601
2602
2603
2847		0.261184			0.595974
2849		0.613791			0.550895
2857	0.119555			0.157338
2954		0.485918			1.01239
3031
3034
3075		0.227923			0.828262
3076		0.584084			1.11662
3087		0.10301			0.303135
3090		0.155712			0.548462
3094
3097
3117
3177
3282
3284
3331
3373
3380
3544
3784
3842
3917
3919
3942			0.0399108			1.13242
3945			0.137065			0.986552
3947			0.0547266			0.795414
3948			0.0849827			0.123417
3949			0.113725			0.963034
3950			0.214152			1.03235
3951			0.28528			1.0582
3952			0.0280722			0.583311
3954			0.163846			0.211177
3955
3969			0.015154			1.08566
3970
3993			0.22002			1.3978
3994
3998
4002			0.055061			0.795872
4003
4007		0.443468			0.447863
4017
4036	0.295865			0.357625
4047	0.329178			0.32316
4051		0.390678			0.183818
4089			0.452238			0.247302
4091			0.13142			0.427796
4166
4167
4203			0.108473			0.314558
4204			0.0672618			0.547332
4205			0.110758			0.418785
4224	0.142792			0.206336
4240
4246		0.0784408			0.243645
4314
4315
4327	1.39621			1.4459
4417
4467		0.0500413			0.0815758
4481			0.308026			0.147534
4482			0.133093			0.8507
4483			0.196183			0.542473
4484			0.13673			0.814039
4485			0.136634			0.768133
4517			0.130875			1.0381
4520			0.616328			2.39882
4551	0.0680263			0.0847051
4573			2.272			0.410577
4605
4608
4628			0.291582			0.661
4643
4684			1.43048			1.28878
4688			0.23082			0.662112
4689			0.052265			0.760918
4690			0.419682			0.763501
4691			0.0945974			0.967266
4771	10.3971			10.6332
4776
4777
4781
4782
4792			0.553543			0.55657
4793			0.648149			0.665741
4794			0.572989			0.617513
4802			0.0430473			0.562802
4806			0.122445			0.483357
4816			0.0157379			0.153446
4817			0.0448261			0.158841
4820			0.0262419			0.692907
4821			0.026747			0.60699
4822			0.0555975			0.681939
4823			0.111103			0.711448
4824			0.176492			0.709572
4825			0.0403195			0.465094
4826			0.0753698			0.490763
4832			0.0436506			0.615502
4833			0.104258			0.621523
4835			0.0360767			0.424023
4836			0.637192			0.756492
4837			0.443772			0.294066
4838			0.356107			0.230509
4839			0.0973018			0.621244
4840			0.418526			0.429728
4843			0.458973			0.247009
4844			0.183063			0.14026
4845			0.350577			0.310718
4846			0.587492			0.781031
4847			0.144549			0.488199
4884			0.166831			0.143566
4889			0.563993			1.56495
4894		0.102003			0.248079
4947			0.269484			0.507385
4948			0.500458			1.44208
4951			0.122892			0.242891
4953			0.0613342			0.336941
4958		0.0241517			0.13602
4976
4984			0.247421			0.658204
4994			1.54998			0.18268
5014			0.108298			0.0445874
5026
5027
5028		1.1071			1.25099
5034
5035			0.116238			0.508423
5045			0.144315			0.129907
5046			0.29974			0.269402
5075		0.0390494			0.049264
5083
5084			0.205407			0.211157
5086
5089			0.208381			0.425912
5095			0.221049			0.426897
5096			0.301239			0.169577
5166		0.244943			0.328252
5172	0.0136087			0.0638809
5189			0.0728239			0.0869942
5204
5205
5208
5209
5229			0.20682			0.0893631
5230
5231
5236			0.257504			0.411017
5237			0.147379			0.806851
5238			0.228042			0.558722
5243
5261			0.674658			1.26755
5279			0.117777			0.466595
5291
5298		0.185346			0.34619
5397		0.0202222			0.0921079
5429			0.64789			0.975708
5439		0.0611465			0.053138
5475	0.331946			0.834431
5476	0.218332			0.202484
5496
5503			0.101296			0.204063
5504			0.172524			0.2018
5563			0.0762424			0.907679
5564
5569			0.309543			1.40007
5593			0.95486			0.609031
5786
5787
5805	1.94928			2.008
5883			1.66645			1.77745
5890			0.497309			0.82695
5897			0.0588854			0.0740384
5901			0.896248			2.19151
5905			0.133499			0.310923
5916			0.0592793			0.844968
5922			0.856939			2.03985
5924			0.164569			1.19694
5930			0.196172			1.13877
5931			0.45533			0.925535
5949
5961			0.263414			1.65845
5966			0.311289			1.42175
5973			0.494555			1.45555
5982			0.546189			1.63793
5985			0.855106			1.58312
6013			0.550349			1.96678
6043			0.637187			1.18983
6056			0.266941			0.564041
6065
6071			0.163018			0.890861
6172			0.286185			0.414918
6173
6187			0.509462			0.131359
6188			0.15208			0.29149
6199
6206
6241
6243			0.10854			0.402762
6244			0.0441889			0.600454
6245			0.103259			0.495799
6276
6316			0.272795			1.13435
6332
6333
6334
6339	0.0998294			0.0764106
6340	0.0811589			0.112567
6343		0.046877			0.0335101
6344	0.0636909			0.0940974
6365			0.298935			0.379677
6366			0.227507			0.55693
6393			0.277868			1.04398
6397
6398
6404			0.289925			0.647246
6405
6406
6407
6412
6415			0.148351			0.564371
6416			0.243711			1.03887
6417			0.165531			0.835177
6420
6424	0.114452			0.119817
6453			0.204019			0.686233
6468			0.0438767			1.18557
6472			0.136148			1.02539
6473			0.261785			0.582761
6476			0.16773			1.29454
6479			0.15046			0.68554
6484			0.0976088			0.669612
6486			0.115562			0.84338
6488		0.10116			0.162842
6533			1.15937			1.32015
6542	0.225549			0.219051
6543
6544			0.384531			0.0947576
6545			0.138994			0.273443
6548			0.704612			0.992481
6561
6581
6600		0.0209875			0.0358797
6644
6645
6655			0.0877571			0.387031
6658			0.448757			0.821581
6659		0.0158137			0.0320722
6670		0.0846581			0.153829
6683	0.17411			0.189083
6685	0.0711893			0.102649
6691	0.110671			0.0843352
6694		0.0704098			0.0832798
6707
6711			0.0690007			0.302804
6712			0.0894315			0.437333
6713			0.0723054			0.360803
6715
6720	0.318211			0.293039
6797			0.274639			1.10644
6808		0.0856601			0.130926
6835			0.486988			0.86512
6839
6842			0.712253			0.664777
6845			0.0405197			0.855172
6853			0.178289			1.18432
6895
6908			1.4259			1.29307
6924			0.0737563			0.0922683
6932
6933
6942
6951			0.174926			0.735583
6952			0.0538612			0.909249
6958
6959			0.358172			1.23739
6961
6964			0.0382795			1.08386
7009			0.0986598			0.137349
7011
7012
7013
7014
7024			0.39207			0.867272
7025
7026
7033
7066
7081	0.0309834			0.0695853
7143
7145
7148
7167
7172
7188
7189
7190
7192
7247
7251
7253			0.11635			0.83306
7254
7256
7285
7286
7295
7314		1.01786			2.55894
7450
7468			0.617222			1.69865
7477
7554
7555
7558
7559
7560
7561
7578			0.195119			0.198195
7579			0.25678			0.765086
7593			0.0579889			0.278147
7597			0.0896079			0.193248
7598
7604	0.100333			0.182038
7605	0.110604			0.169955
7633		0.235132			0.446939
7637		0.48446			0.595416
7660		0.127365			0.144721
7708			0.11008			0.0867916
7709			0.22603			0.318928
7717		0.790211			3.16901
7866
8334
8416			0.32472			1.21764
8453		1.25774			0.658698
8463	0.230293	0.160582	1.11522	0.223059	0.0895123	1.07436
8483			0.40531			0.75959
8485
8486			0.148865			0.846303
8526
8535			1.50574			1.52143
8566			0.0663796			0.219125
8590
8591
8617
8629			0.438699			1.00794
8630			0.164662			0.940378
8634
8635			0.587577			0.997535
8637
8640			0.20774			1.08574
8642			0.159692			0.146637
8643
8644
8645
8646
8650			0.705569			1.0873
8651
8652
8662
8669			0.09695			1.20526
8704
8721		0.393038			0.199545
8760			1.07538			1.89577
8767
8770
8772
8775
8783			0.239348			0.960768
8788
8790
8799			0.175232			0.981366
8821			0.440525			0.712721
8826
8830			0.310103			0.372361
8832
8839		0.0166236			1.18814
8840		0.891734			1.30415
8860		0.130566			0.842906
8867		0.352849			1.18948
8869
8875
8908
8911
8913
8921
8922
8923
8924
8927			0.332443			0.61292
8928			0.28622			0.263484
8934
8935			0.094199			0.462882
8938			0.358614			0.327263
8941
8945
8951
8957
8970
8977			1.1217			1.97478
8981
8985
9001
9021			0.675136			2.06222
9022			0.303097			1.01443
9028
9031
9033
9039
9045
9051
9053
9055
9056
9057
9060
9071
9080
9083
9085
9096
9111			0.911598			1.72348
9112			0.143958			0.999791
9118
9121
9126
9131			0.973671			1.78895
9135			0.133163			0.970496
9140
9144
9151
9163			0.267094			0.726909
9167		0.09665			2.18127
9255		0.0102073			0.0564015
9263			1.35927			1.427
9294			0.478415			1.72532
9430
9441			1.6726			1.68396
9473			0.0560278			0.241412
9497
9498
9568
9569			0.383771			1.52914
9587			0.479215			1.04561
9588			0.168758			0.889689
9601			0.267036			1.13503
9602			0.146116			0.136648
9607
9611			0.750407			1.11555
9612
9613
9615
9658	0.256254			0.265798
9661			0.0491153			0.710025
9665			2.08376			1.95513
9667			0.308236			0.734289
9671			0.849814			0.951645
9673			0.255092			0.708242
9678			0.211639			1.06339
9681	0.122128			0.155515
9682			0.355057			0.837541
9683			1.08894			1.04869
9705
9730			0.45748			1.36629
9735			0.288424			1.3553
9738			1.51589			1.10283
9746			1.43484			1.60981
9748			1.92306			1.48616
9805			1.48727			1.85024
9815
9816
9923
9924
9936
9939			0.193962			0.684988
9944			0.326488			0.735035
9961			0.172154			0.453531
9962			0.192445			0.545623
9963	2.0654			2.15893
9964			0.295938			0.525678
9965			0.0889506			0.816289

## Sheet: fig_s6a_binary_data
system_ID	MAE_sys_modUNIFAC_HE	MAE_sys_HANNA_HE
2		1.04807
3		0.349051
4		0.194133
27	0.00548023	0.0587622
28	0.0873439	0.0483282
34	0.0171326	0.0437995
36	0.0171192	0.0721757
37	0.0246962	0.0342153
38	0.160426	0.00954337
39	0.0277078	0.00416509
63		0.276995
66	0.0276685	0.0136113
73		0.0268744
85	0.0354841	0.0383343
88	0.0418939	0.0480605
137	0.00511789	0.181936
138	0.0184923	0.0300254
140	0.0306278	0.0809423
142	0.0429117	0.068067
144	0.0208389	0.0323975
147	0.0257436	0.0166329
272	0.513504	0.229883
285	0.036102	0.0547323
288	0.00322858	0.0662912
291	0.0186426	0.0914924
391		0.0767194
399	0.260852	0.021643
465	0.0768271	0.135688
471	0.00215289	0.0681229
511	0.0205872	0.00740404
537	0.0107382	0.0345531
539	0.0218461	0.0355209
544	0.175667	0.020824
567	0.00632186	0.0809182
582	0.244015	0.0579177
598	0.22984	0.0872179
648	0.0110462	0.0585422
751	0.303942	0.0744776
753	0.415687	0.154957
778	0.0581306	0.0309237
783	0.0518369	0.0312666
789	0.0513687	0.00855489
796		0.323726
817	0.407071	0.167041
908		80.3709
909		5.87029
910		0.147013
923		0.0227494
924		0.067588
926		1.06072
932		0.312242
935		0.283048
937		0.389985
1028		0.129097
1029		0.720034
1031		0.0767362
1032		0.0692369
1033		1.78959
1042		0.0573316
1043		0.630682
1046		1.49986
1047		0.191631
1054		0.0353951
1091		0.174847
1092		0.185606
1100	0.0172032	0.219467
1101	0.0653024	0.0365714
1102	0.200983	0.148638
1103		0.0443071
1104	0.0261965	0.0613594
1105	0.245136	0.398444
1106	0.0113294	0.0445623
1107		0.0414602
1108		0.261814
1109	1.34505	0.82536
1110	0.19807	0.174181
1111	0.293089	0.0439185
1112	0.0396802	0.0392523
1113		80.5305
1123		0.015589
1124		0.0112519
1141	0.0131408	0.0828546
1181		0.317245
1182		0.369711
1188		1.15733
1206	0.026525	0.202403
1208	0.0383541	0.0279071
1211		0.163115
1213		0.0273679
1215	0.237707	0.0166362
1216		0.206206
1217		0.148472
1220	0.187275	0.0681573
1222		0.0402174
1223		0.621123
1224	0.0185965	0.10063
1225	0.238323	0.0180719
1227	0.311939	0.0823822
1232		0.00907844
1235	0.274057	0.0659687
1236		0.0353601
1237	0.0592851	0.00694792
1238		0.335122
1240	0.216154	0.148174
1241	0.212288	0.259553
1247	0.0596303	0.111122
1252	0.230164	0.100931
1255	0.262599	0.0633186
1258	0.169681	0.0297003
1260		0.0249171
1261	0.14241	0.0819207
1263	0.21716	0.0566432
1264	0.290075	0.137281
1290	0.126212	0.0848208
1291	0.0965333	0.00167268
1292	0.107255	0.114264
1296	0.0431575	0.130709
1297		3.22335
1305	0.913171	0.393473
1316		0.0626594
1319		0.0438304
1325	0.0409662	0.212972
1326	0.368544	0.053123
1327	0.376878	0.045234
1328	0.157075	0.0724767
1329	0.164562	0.0936298
1337		70.0126
1339		0.159913
1341		0.215231
1349		0.0417837
1350	0.0792422	0.0317356
1353	0.00207558	0.00673214
1355	0.0844116	0.0208617
1359	0.00169413	0.00125004
1360		0.0844772
1361	0.047417	0.0263419
1362	0.13889	0.136156
1367		0.109178
1369	0.0725016	0.0750813
1370	0.548681	0.473979
1371	0.160949	0.196241
1372	0.307767	0.0546973
1374	0.134615	0.121659
1376	0.0429327	0.0813311
1377	0.0859491	0.0373118
1379	0.0664655	0.0837972
1381	0.0343368	0.0439861
1384		0.14551
1390	0.111706	0.141186
1393	0.0716634	0.113366
1394	0.00175178	0.000715773
1396	0.454488	0.679788
1397	0.0303095	0.0887485
1398		1.24781
1400	0.00346272	0.00942407
1403	0.0297394	0.0763751
1406		0.138478
1407		0.149417
1416	1.32392	1.40213
1421	0.0673173	0.0230668
1424	0.0217335	0.0199912
1427	0.021444	0.0568738
1429	0.0831153	0.0975301
1435	0.0628333	0.139739
1441		0.0654674
1442	0.0638565	0.269886
1443		0.412211
1445	0.03106	0.241008
1448	0.533757	0.196589
1451	0.0348329	0.062442
1452	0.0488234	0.0545018
1453	0.047586	0.0455757
1454	0.0827662	0.199893
1458		0.195819
1459	0.00606526	0.0475193
1462	0.216108	0.147766
1464	0.0616753	0.0255039
1473		0.328385
1481		0.0438072
1493		0.301983
1502	0.124912	0.109688
1503	0.0452301	0.0585021
1505	0.0392788	0.0475436
1510	0.00167843	0.00337416
1518		0.327738
1521	0.0995661	0.0902649
1522	0.113452	0.155086
1524	0.0652996	0.264571
1537	0.169099	0.107411
1554	0.214048	0.0721152
1559	0.0545101	0.064536
1572	0.113546	0.0167242
1574	0.0744673	0.126416
1576	0.162056	0.0306594
1579	0.194631	0.0821858
1580	0.172932	0.0500815
1581		0.124388
1582		0.0714228
1588	0.0808238	0.0854873
1591		0.258851
1608		0.224007
1609		0.190248
1610		0.307767
1613		1.61724
1618	0.108653	0.112066
1619	0.00462764	0.144709
1620	0.389797	0.293054
1623		0.0892414
1624		0.475676
1625	0.0257041	0.1266
1632	0.0844051	0.141311
1645		0.263376
1646	0.0638262	0.0327142
1657		0.166712
1661	0.300999	0.455735
1663	0.200474	0.0777632
1665	1.36281	0.512749
1682	0.262561	0.0916429
1685		0.567808
1687		0.31335
1688	0.090171	0.16169
1694	0.511836	0.145823
1704	0.266505	0.263918
1709	0.00839218	0.0273634
1711		0.333919
1724	0.0812902	0.0350338
1725	0.146225	0.192566
1726		0.148113
1731	0.101213	0.0597413
1736		0.0729095
1738	0.0693509	0.0123813
1742		0.122232
1743	0.0655804	0.0286323
1744		0.0345995
1745	0.138035	0.0953439
1748	0.176202	0.167195
1749	0.211673	0.176448
1752	0.0620115	0.016441
1753	0.367624	0.305105
1757	0.426126	0.161154
1768		0.391099
1774	0.0504667	0.0285839
1777	3.73565	0.474114
1780	0.00986006	0.000648844
1789	0.00759884	0.00497587
1791		0.0451292
1797	0.23272	0.771766
1799	0.189864	0.0265666
1806		1.17545
1811	0.0857285	0.0797067
1812	0.0962571	0.0780994
1814	0.0654917	0.054082
1818		0.230032
1824	0.17501	0.293283
1840	0.121905	0.073136
1841	0.0692966	0.162295
1843	0.515585	0.668941
1849	0.0289747	0.158831
1861	0.398816	0.0764757
1864	0.229346	0.102337
1873	0.157999	0.0428451
1874	0.129065	0.0518674
1875	0.151907	0.0747457
1876	0.222234	0.115982
1882	0.137247	0.051398
1884	0.0852912	0.136068
1908	0.193874	0.0501032
1912	0.111621	0.0524261
1915		0.141519
1933	0.0341982	0.0591354
1935	0.987979	1.07906
1943	0.138017	0.0663596
1953	0.0587949	0.0730006
1976	0.00126976	0.319071
1977	0.0774243	0.101959
1978	0.0366618	0.145793
1985	1.24678	1.76569
1993	0.0672856	0.115752
1996		0.390429
1997	0.786982	0.301665
2003		0.0909713
2004		0.0751022
2011	0.029755	0.0394964
2015	0.139183	0.0228616
2029	0.0805354	0.0681322
2038	0.0514145	0.0256983
2060		0.0113359
2061	0.0554818	0.0248398
2068	1.09472	0.261885
2070	0.169672	0.151048
2071		0.171919
2076	0.173249	0.0375905
2084		0.111218
2087		0.067815
2101	0.0660874	0.15258
2110	0.0779936	0.0948455
2114	0.0183622	0.0416716
2115	0.144031	0.133705
2117	0.049154	0.0392172
2119	0.373282	0.228273
2120	0.0773141	0.0603095
2122	0.0325519	0.0743622
2123	0.146043	0.124088
2126	0.169044	0.033142
2129	0.0381337	0.0477422
2130	0.45858	0.236372
2133	0.478251	0.185601
2137	0.120476	0.0330783
2138		0.0763645
2143	0.00471982	0.147846
2150	0.00140804	0.0922173
2151	0.00992782	0.0916924
2152	0.111191	0.00943552
2153	0.118792	0.0538059
2154	0.494731	0.585469
2155		0.0408831
2156	0.21937	0.0477625
2157		0.188196
2158	0.117221	0.0974261
2159		0.0228515
2160		0.238647
2161	0.233202	0.153635
2162		3.45789
2163		0.335455
2164	0.00919649	0.160268
2168	0.071	0.000277405
2169	0.00102556	0.0480459
2177	0.00219415	0.00797817
2184	0.0166287	0.0451119
2186	0.166949	0.0429013
2190	0.0356735	0.0330721
2201	0.169795	0.0294566
2212	0.143375	0.0778856
2219	0.140009	0.100073
2227		0.0813688
2228	0.0569349	0.0404686
2229	0.0806496	0.0972953
2232	0.0437117	0.0404238
2237	0.00505222	0.00734578
2238	0.001793	0.0515608
2255	0.167818	0.0360192
2274	0.0161154	0.0315888
2275	0.0111646	0.0143906
2277	0.0447303	0.0204578
2280	0.126351	0.0246114
2282	0.0556703	0.0214447
2283	0.0267233	0.0405912
2284	0.0238488	0.0887666
2287	0.0137011	0.0100148
2288	0.0187726	0.0135315
2289	0.0675449	0.0524963
2290	0.0159198	0.0311964
2291	0.0131098	0.0370242
2293		0.056775
2294	0.0100173	0.0108939
2295	0.0499071	0.0529373
2296	0.0580747	0.0439137
2297	0.0493148	0.0148071
2300		0.113202
2301	0.0440176	0.0455396
2302	0.0530029	0.0261072
2303	0.0830653	0.0752198
2304	0.14397	0.0313344
2308	0.0161132	0.0335457
2324	0.072	0.00960861
2336	0.014758	0.0237238
2341	0.163307	0.0279944
2344	0.0334037	0.0286459
2348	0.152813	0.00353297
2350	0.0362603	0.058871
2358	0.149036	0.0788376
2367	0.136964	0.0465131
2394	0.0520449	0.0253765
2397	0.0898418	0.141693
2400	0.0264037	0.0185984
2401	0.040151	0.0327802
2427	0.000821111	0.0146284
2428	0.001436	0.0553315
2431	0.134316	0.087829
2463	0.165311	0.0211574
2504	0.00669522	0.0191882
2506	0.0212711	0.00852302
2508	0.120045	0.0206223
2521	0.0226428	0.107889
2525		0.0935545
2526		0.0741515
2535		0.103731
2538	0.114723	0.180222
2539	0.0487084	0.0256716
2540	0.0135057	0.0424282
2541	0.00269613	0.0436042
2544	0.0864568	0.122412
2545	0.258392	0.0282626
2549	1.07418	0.0877465
2553	0.200235	0.0405671
2555	0.262706	0.0287809
2559	0.100107	0.145094
2560	0.34346	0.137307
2561	0.112253	0.0402434
2563	2.09238	0.342328
2564	0.964958	0.143946
2565		0.0492087
2566	0.316258	0.0949299
2568	0.0847963	0.0670441
2578	0.0156246	0.0522022
2580	0.133249	0.0222602
2581	0.356276	0.393326
2588	0.0571621	0.0451769
2589	0.0412353	0.0414414
2590	0.0695774	0.076054
2591	0.16251	0.0757361
2593	0.29944	0.120189
2596		0.0784323
2599	0.175389	0.0300442
2609		0.042288
2611		2.01863
2613		0.071752
2616		0.547271
2617		5.00226
2618		0.0922618
2619		3.29639
2620		2.04145
2621		1.24302
2622		2.7366
2623		3.14524
2624		0.053348
2631	0.115846	0.0437125
2633	0.0541121	0.188696
2635	0.312661	0.0891964
2637	0.98866	0.809478
2641		0.165943
2645	0.0322822	0.334379
2652	0.71472	0.0656003
2658	0.729747	0.0732256
2665	0.113149	0.0103718
2667		0.128905
2682		0.128308
2703	0.14923	0.220526
2710		0.0279791
2712		0.152966
2719	0.0309966	0.109812
2720	0.151672	0.0740224
2721	0.190245	0.144676
2722	0.0097506	0.0778465
2724		0.24611
2726	0.0299601	0.0187076
2730	0.624213	0.105565
2732	0.00226057	0.0189031
2734	0.02056	0.014051
2735	0.00564329	0.0612096
2747		0.0602272
2749	0.658555	0.103338
2751		0.072213
2755	0.037711	0.0198217
2756	0.0311293	0.0256619
2759	0.136489	0.094059
2760	0.266149	0.018947
2761	0.136461	0.161437
2762	0.0295736	0.017345
2764	0.00169847	0.0243477
2766	0.0303426	0.0172884
2773	0.0421571	0.114866
2778	0.0620933	0.0305362
2781		0.0249917
2786	0.00159173	0.0152845
2787	0.00123774	0.0285725
2793	0.111039	0.0435099
2798	0.0130805	0.0325902
2799		0.0877762
2805	0.0796537	0.0713526
2809	0.0946487	0.0825409
2813	0.23605	0.13529
2814	0.101394	0.0595351
2816	0.0490787	0.0588144
2822	0.0818428	0.0615292
2823	0.135225	0.0297872
2824	0.135736	0.0665631
2841	0.148611	0.187155
2842		0.0289971
2846	0.0967609	0.0825616
2849	0.145181	0.0376245
2851	0.175802	0.165936
2853	0.0290183	0.0545405
2858	0.0883403	0.035929
2863	0.112343	0.0888278
2864	0.0476323	0.0269644
2874	0.27276	0.126004
2877	0.738488	0.175055
2878	0.279756	0.311888
2880	0.130184	0.0315715
2882	0.10129	0.0574059
2884	0.014156	0.125926
2890	0.168383	0.0525218
2895	0.0825043	0.0190463
2896	0.124826	0.0616727
2898	0.107936	0.0447971
2899	0.120298	0.0454813
2902		0.117125
2903	0.524038	0.329433
2904	0.273163	0.0139361
2905	0.277888	0.019831
2906	0.121098	0.075816
2907	0.255211	0.069312
2910	0.124533	0.0292849
2912	0.118995	0.0519113
2913	0.360355	0.0658929
2914	0.107754	0.355251
2915		0.0681657
2916	15.3201	0.0841825
2917	0.391703	0.0934128
2918	0.359427	0.107883
2919	0.411176	0.422189
2933	0.055244	0.0160466
2935	0.0623621	0.0466344
2936	0.123247	0.108309
2938	0.113557	0.0459644
2940		0.136059
2941	0.537028	0.256556
2942	0.28152	0.025702
2943	0.268218	0.0408603
2944	0.0555512	0.104737
2946	0.0905274	0.0306131
2947	0.091152	0.054052
2948	0.367044	0.0394909
2949		0.236719
2950	15.3443	0.0287818
2951	0.356661	0.0736629
2952	0.0895531	0.0442314
2958	0.0864132	0.0546345
2961		0.0680049
2967		0.334133
2970	0.00209061	0.110837
2974	0.17535	0.0272373
2978	0.00023361	0.000960046
2979		0.0702046
2983		0.0521676
2984	0.131306	0.0694362
2986	0.112268	0.129041
2987	0.208874	0.0302431
2988	0.0580702	0.0255477
2991	0.0490697	0.0450738
2992	0.0293463	0.0576634
2993	0.289384	0.0553214
2995	0.161041	0.0445623
2998		0.247569
3006	0.286611	0.0897434
3007	0.0717558	0.0693808
3010	0.0857302	0.0401946
3011		0.055171
3013	0.0738594	0.0829592
3015	0.455757	0.174091
3016	0.127246	0.0397757
3019	1.90349	0.368325
3021		0.0618123
3022		0.0774062
3031	0.266473	0.0803572
3032	0.0299956	0.0125627
3035	0.0148573	0.0400775
3037	0.1697	0.149451
3040	0.35184	0.107732
3042	0.00469547	0.0505245
3043	0.225726	0.0513061
3044	0.075275	0.177219
3049	0.170914	0.0839405
3056		0.0446816
3057		0.139307
3058	0.172327	0.0520545
3061	0.165712	0.095945
3063	0.0554978	0.0950432
3064	0.0548055	0.0554885
3066	0.0714607	0.0691392
3067	0.10948	0.0645868
3068	0.277777	0.0876671
3070	0.00283103	0.0130872
3072		0.102195
3073	0.153186	0.0213198
3075		0.173655
3076	0.607491	0.106177
3079	0.212707	0.412948
3085	0.149084	0.210943
3096	0.142015	0.068373
3098		0.0649408
3099	0.0286248	0.288571
3103	0.121478	0.160128
3123	0.135934	0.15957
3125	0.223635	0.0176223
3127	0.123817	0.0509317
3137	0.0512434	0.0327938
3139		0.404946
3140		1.03967
3144	0.427236	0.0933818
3145	0.0394948	0.0710032
3158	0.242808	0.0535833
3159	0.278971	0.352988
3160	0.39214	0.25338
3164	0.310247	0.275356
3174	0.0773401	0.048278
3178	0.178296	0.0754983
3191	0.0470501	0.0497358
3193	0.0715374	0.110437
3194	0.0624679	0.106022
3197	0.00964774	0.0377601
3200	0.0253826	0.162725
3202		0.0426448
3203		0.0348962
3204	0.0899551	0.0533913
3205		26.331
3206	0.0908532	0.0356782
3207		0.136761
3209	0.550566	0.153712
3210	0.171874	0.021014
3213		0.241201
3225	0.119472	0.084835
3226		0.113948
3232		1.67751
3238	0.0678061	0.0184176
3241		0.249408
3242	0.0569973	0.0963938
3247	0.5889	0.0357343
3250	0.0878844	0.0530632
3252		0.0848161
3261		0.366638
3262	0.070657	0.0401804
3276	0.0584952	0.242211
3277	0.136064	0.146073
3279	0.0761455	0.0227904
3293	0.279658	0.319362
3295	0.0665055	0.0248237
3300	0.0782218	0.060516
3301	0.12407	0.119553
3306	0.0308938	0.0950065
3319		0.0916601
3320	0.238919	0.0585444
3321	0.624977	0.355542
3324	0.0155219	0.0705995
3338	0.0986724	0.107035
3341	0.0853029	0.0329806
3347	0.130819	0.0373297
3351	0.112704	0.0377272
3352	0.11873	0.0367301
3353	0.174095	0.0301654
3354	1.09433	0.0508827
3356	0.0487588	0.0193972
3360		0.103923
3361	0.129277	0.129711
3364		0.106547
3366	0.151019	0.155716
3367	0.0225815	0.0355229
3370	0.025219	0.0563235
3372	1.06009	0.162894
3375	0.399997	0.0238318
3376	0.0487295	0.0927524
3381	0.166687	0.0753649
3395	0.22234	0.0208959
3417		0.182792
3424	0.224869	0.242833
3425	0.0563279	0.0709535
3432	0.116016	0.12598
3435	0.0431645	0.0332517
3437	0.0549761	0.0527997
3438	0.164235	0.04903
3440	0.0757457	0.0303028
3450	0.0753636	0.0984342
3456	0.0699442	0.0339842
3458	0.0798076	0.0458274
3461	0.0286922	0.0133099
3462	0.128779	0.100988
3464	0.16981	0.134892
3467	0.0760276	0.0573404
3470	0.150565	0.0277414
3472	0.0408284	0.0545355
3474	0.134772	0.0495325
3476		0.069007
3481	0.00772285	0.0259253
3482	0.0554899	0.0494349
3484	0.0979876	0.0460578
3486	0.0504403	0.0390656
3487	0.0852467	0.0757148
3497	0.0416763	0.025013
3498	0.0615651	0.0175293
3499	0.26289	0.0694434
3501	0.257057	0.0573826
3503		0.251332
3507	0.0576373	0.104576
3509	0.0968638	0.11995
3517	0.36548	0.098517
3534	0.05569	0.0503303
3537	0.234765	0.0158404
3540		0.146433
3557	0.169038	0.0318484
3559	0.0507878	0.0640348
3562	0.114175	0.016282
3566	0.520539	0.0427445
3567	0.104233	0.231621
3577	0.292383	0.072916
3579	1.54758	0.665468
3581	0.15731	0.112718
3587	0.19961	0.0898477
3597	0.0395448	0.0462446
3599	0.193602	0.157302
3604	0.104138	0.0295662
3607	0.0561197	0.0839067
3608	0.000760309	0.285663
3611	0.00253603	0.189477
3612		0.180216
3622	0.0449464	0.0354927
3623	0.595865	0.323388
3624	0.0421439	0.0359506
3625	0.0310954	0.0359942
3634	0.131237	0.038731
3635	0.109766	0.0501358
3642	0.0976263	0.0297808
3643	0.0762422	0.0127805
3647	0.0190134	0.0414022
3658	0.268145	0.518048
3679	0.050671	0.141589
3690	0.0067903	0.0246018
3694	0.723554	0.104397
3695	0.0518178	0.130271
3697	0.0943119	0.138556
3698	0.00326892	0.0106384
3699		0.060448
3703	0.161671	0.0869836
3705	0.200425	0.0901325
3707	0.0810353	0.0775245
3708	0.0495555	0.0822874
3711	0.164191	0.061451
3714		0.0638516
3719	0.161747	0.0839116
3727	0.113092	0.0764201
3733	0.0405049	0.0976527
3734	0.125013	0.0642987
3740	7.09452	0.114235
3749	0.0398859	0.0446421
3750	0.319652	0.108681
3752	1.5132	0.350559
3753	0.278643	0.0380094
3756	0.111506	0.0348662
3757	0.147728	0.0345816
3759	0.489904	0.291924
3760	0.132412	0.0456055
3761	0.101863	0.0804269
3762	0.263928	0.0864409
3765	0.0676239	0.0882025
3767		0.527601
3768	0.149576	0.0301129
3770	0.161938	0.0799518
3773	0.445534	0.077308
3774		0.572614
3775		0.942925
3776	0.0338851	0.0404205
3780	0.115355	0.0424003
3782		0.0246935
3787	0.204585	0.133498
3788	0.0560147	0.0760488
3790	0.129804	0.0569429
3791	0.217421	0.0250241
3792	0.058527	0.0540948
3793		0.375203
3794	0.10238	0.0592321
3814	0.114296	0.0692493
3815		0.0346033
3826	0.293598	0.0491632
3830		0.327138
3831	0.573879	0.0843146
3834	0.243031	0.166928
3835	0.112132	0.0674569
3838		0.0265595
3841	0.506889	0.0811829
3845	0.0232203	0.0647727
3849	0.177591	0.0891921
3853	0.0835061	0.0453885
3854	0.365017	0.0524445
3855	0.0393915	0.00878658
3857	0.221948	0.0970549
3869		0.0488442
3878	0.0967141	0.0953107
3879	0.479635	0.0334345
3881	0.389098	0.0741247
3903	0.283605	0.0245748
3905	0.23668	0.0792248
3916	0.370979	0.0681274
3921	0.0688049	0.124323
3932	0.0876334	0.054232
3949	0.373428	0.113171
3961	0.694222	0.0204506
3964	0.266073	0.153052
3968	0.07859	0.0536047
3977	0.647489	0.231717
3990	0.18318	0.0416105
3999	0.166891	0.0391291
4008	0.272281	0.0530965
4009	0.198825	0.156108
4010	0.0815335	0.0856805
4012	0.487067	0.0305221
4016	0.198217	0.0425372
4018	0.344662	0.0515434
4020	0.216033	0.0570503
4021	0.489051	0.0759023
4022	0.296816	0.114362
4026	0.241106	0.0458844
4046		0.0971971
4071	0.163381	0.0478329
4084	0.132576	0.118523
4090	0.255457	0.00950057
4123		0.0717995
4125	0.330009	0.0592418
4131	0.280386	0.0465917
4136	0.425759	0.0837965
4141	0.317443	0.0474069
4143	0.402138	0.0706343
4157	0.0922792	0.0491825
4237		0.135846
4262	0.24317	0.77388
4266	0.369521	0.190036
4271	0.251852	0.17327
4282	0.0558154	0.0547277
4283	0.117345	0.287141
4293		0.885448
4325	0.956912	1.04192
4326		0.0618607
4327		0.453443
4336	0.0196175	0.780526
4340		0.041959
4355	0.0489068	0.0249348
4356	0.0709214	0.110688
4360		5.10188
4366	0.0886374	0.0892125
4368	0.000119505	0.00256677
4371	0.100578	0.0363538
4374	0.00394007	0.00325735
4385	0.00317999	0.00767281
4388	0.310463	0.188393
4389		0.91396
4391		0.383123
4393	0.000234435	0.0160506
4398	0.125373	0.241632
4400	0.12363	0.111717
4404		0.436963
4408		0.235259
4412	0.352996	0.228984
4414	0.147967	0.174258
4415	0.103794	0.0582666
4417	0.000651097	0.0191873
4418		0.159509
4421		0.0292919
4422		0.337819
4424		0.0972464
4426	0.216782	0.0531648
4427	0.118472	0.0551716
4442		0.733269
4443		0.528405
4470	0.285261	0.0845623
4474	0.132677	0.140377
4476	0.000334279	0.00612433
4484	0.000256585	0.00150075
4489		0.648404
4500	0.0323134	0.0221132
4548	0.31776	0.11066
4549	0.12706	0.4499
4553	0.255853	0.0467508
4563		1.16255
4569	0.0138965	0.0208279
4584	0.125711	0.0336304
4601	0.180518	0.583733
4616	0.213204	0.186862
4618	0.000192342	0.00145426
4624		0.072839
4631	0.21853	0.0512835
4632	0.0360504	0.0440204
4660	0.000395287	0.00290597
4661	0.00815065	0.0559117
4740	0.198036	0.0363196
4781	0.0946842	0.0530415
4786	0.0283986	0.0488902
4826	0.0212904	0.394293
4848		0.0108942
4850		0.132965
4862		0.259626
4865		0.361083
4879		0.123525
4880	0.0457482	0.0420183
4881	0.0415807	0.0288933
4882	0.0605489	0.0388914
4883	0.0783651	0.027837
4884	0.102136	0.0619804
4885	0.371195	0.123292
4886	0.0953013	0.0412858
4887	0.0714626	0.0436408
4897	0.166064	0.0717719
4898		0.0632574
4899	0.170079	0.0357941
4900	0.0196379	0.0646275
4903	0.175308	0.0315152
4906	0.150705	0.0171923
4907	0.138271	0.0358375
4908	0.172152	0.00807853
4909	0.770796	0.0523572
4911	0.112005	0.0385263
4912	0.0960461	0.0682432
4919	0.44169	0.0813921
4920	0.0610101	0.0269107
4921	0.237093	0.0501143
4922	0.0464842	0.0251372
4923	0.194712	0.199532
4925	0.0161962	0.0254226
4926	0.204196	0.0319573
4930	0.0381324	0.0316315
4931	0.136422	0.0187734
4932	0.279635	0.0524799
4963	0.290127	0.0859736
4965	0.451875	0.0890235
4966	0.616924	0.118921
4989	0.194982	0.0921993
4990	0.0257244	0.03532
4991	0.00601112	0.0318523
4993		0.0706095
4994	0.107345	0.163124
4998	0.0106673	0.056265
5000	0.0580553	0.0123637
5001	0.0370204	0.0271709
5004	0.0345545	0.0617082
5005	0.084199	0.0362034
5006	0.319395	0.0288361
5007	0.0630481	0.0658288
5008	0.201736	0.0229966
5009	0.0217039	0.056099
5016		0.0866926
5017	0.107626	0.146135
5018	0.00998902	0.0629391
5019	0.0109208	0.0549352
5030	0.112604	0.0283152
5036	0.024	0.0139732
5037		0.00910677
5047	0.0315428	0.0503978
5048	0.0213124	0.0458708
5049	0.0160479	0.0375528
5050	0.0819241	0.0676392
5051	0.0919043	0.0720397
5053	0.0406536	0.0179634
5054	0.0433957	0.148754
5056	0.075525	0.0319516
5059	0.017	0.0477443
5067	0.0289088	0.0149575
5073		0.0884605
5082	0.0318309	0.0340715
5083	0.04035	0.0277678
5085	0.00648931	0.0701938
5086	0.0501537	0.0513042
5087	0.0608049	0.0345914
5091	0.0783205	0.0719956
5092	0.087322	0.015417
5093	0.030845	0.0939548
5098	0.0616889	0.0445646
5131		0.041408
5138	0.0418773	0.0346589
5147	0.023	0.0112273
5148	0.001	0.0191254
5149	0.246335	0.0614298
5151	0.037798	0.0289038
5152	0.0134479	0.0244338
5154	0.031009	0.0141285
5157	0.0205477	0.0184331
5158	0.00520298	0.0999554
5163		0.194124
5190	0.095	0.0809793
5193	0.228415	0.0201283
5203		0.0509446
5224	7.01165	1.32953
5237	0.0643462	0.0632063
5242	0.0275687	0.0384625
5244	0.181239	0.155086
5278	0.115632	0.0338106
5289	0.0025401	0.0199506
5342	0.0435978	0.0465346
5344		0.0193914
5363	0.00702905	0.0198951
5388	0.237496	0.0395278
5391	0.171955	0.0289156
5411	0.126966	0.0855844
5426	0.14152	0.0166415
5437	0.0439653	0.0295739
5445	0.0857664	0.0288157
5448	0.140896	0.070649
5481		0.0344271
5498	0.316916	0.0665399
5499		0.0770102
5505	0.0740957	0.0590389
5507		0.0378498
5509	0.463985	0.16723
5512		0.022404
5514	0.0701923	0.0661519
5515	2.54624	0.0394599
5533	0.0860034	0.0224378
5536	0.0263844	0.0315747
5539	0.127688	0.0446656
5551	0.0798233	0.0395956
5552	0.291011	0.0540486
5563	0.0203545	0.00946665
5565	0.0797252	0.0364912
5566	0.0438862	0.0238468
5567		0.038436
5578	0.17331	0.0550942
5587	0.346382	0.184217
5606	0.0945601	0.0464203
5614	0.110726	0.0821345
5618	0.0366197	0.022149
5626	1.10708	0.0739093
5627	0.0875041	0.0297524
5628	0.0236902	0.0963549
5629	0.0433706	0.0668957
5630	0.0225741	0.0422881
5631	0.149544	0.0310421
5632	0.0846802	0.0223139
5633	0.0884458	0.0157614
5634	0.068408	0.0143526
5635	0.0504919	0.0374132
5636	0.127565	0.0288097
5638	0.0317457	0.0350041
5644	0.0427693	0.0496489
5646		0.14663
5647	0.153094	0.0977027
5648	0.0482867	0.02779
5649	0.01205	0.0379756
5651	0.0474582	0.0638542
5660	0.0107421	0.0507227
5667	0.0864602	0.0275047
5676	0.014	0.0441634
5682	0.19119	0.0617268
5705	0.0387783	0.0216051
5712	0.0559292	0.033723
5714	0.0524395	0.0310446
5717	0.0481523	0.0381101
5729	0.0178734	0.0210647
5731	0.174313	0.0192842
5735	0.0126967	0.0309449
5736	0.0404716	0.0131607
5737	0.0283054	0.026207
5742	0.391542	0.0875032
5747	0.285331	0.0750334
5748	0.0239774	0.0596339
5750	0.0245548	0.0357702
5756	0.0015	0.078658
5758	0.195175	0.0170356
5759	0.0696051	0.0121763
5761	0.0929859	0.0152843
5763	0.0892544	0.0313109
5772	0.0318143	0.0273583
5773	0.0605083	0.0563452
5774	0.0649413	0.0431177
5775	0.334197	0.333637
5782	0.0585806	0.0108547
5787	0.0149187	0.0358138
5810	0.203076	0.0516971
5825	0.198011	0.0700902
5827	0.146136	0.0569857
5836	0.221435	0.131251
5846	0.200027	0.0161083
5851	0.423428	0.69656
5860	0.0146737	0.0703092
5861	0.070264	0.116429
5867	0.00855022	0.0571076
5884	0.773229	0.402697
5888	0.0379338	0.0220037
5889	0.0273958	0.0304748
5898	0.0301818	0.0368526
5910	0.0206309	0.0465793
5920	0.407431	0.0834414
5996	0.004	0.105353
5997	0.057	0.178454
5998	0.039	0.0796312
6023	0.0411429	0.0616288
6028	0.143044	0.0313723
6031	0.142538	0.0219001
6038	0.0320505	0.0154358
6046	0.0312333	0.00288828
6054	0.0618436	0.0213901
6063		0.173434
6066	0.0227041	0.0945673
6068	0.0664099	0.0136118
6072	0.276181	0.0319832
6074	0.00244092	0.00542186
6076	0.0194807	0.0180086
6077	0.0104942	0.0201265
6078	0.00243898	0.0203233
6079	0.00635121	0.0615276
6086	0.112438	0.0187038
6087	0.0446236	0.0106764
6089	0.170931	0.0165295
6095	0.0039277	0.0118436
6098	0.0736154	0.0418452
6099	0.0559715	0.0123277
6102	0.0213817	0.0520861
6108	0.0835113	0.0478026
6114	0.0112169	0.0301811
6124		0.0136928
6142	0.0639758	0.0534523
6170		0.0324582
6180	0.933376	0.763867
6182	0.0393212	0.0137752
6186	0.0259703	0.0268806
6189	0.0016433	0.0420723
6245	0.471316	0.222283
6354	0.110805	0.117705
6356		0.210996
6400	0.242364	0.087273
6407	0.159288	0.117133
6440	0.141935	0.0847658
6442	0.212503	0.109519
6456	0.184246	0.0767335
6502	0.0290892	0.0147142
6531	0.0103379	0.0830197
6602	0.423811	0.051531
6610	0.0256854	0.105475
6633	0.111162	0.0520291
6639	0.0983204	0.022229
6640	0.0031906	0.00255091
6641	0.0970182	0.0819638
6642		1.28315
6648	0.186212	0.0450187
6650	0.049573	0.0431141
6651	0.00139486	0.00963388
6652	0.00370887	0.00020265
6654		0.910195
6656	0.0185917	0.0106641
6657	0.425068	0.243803
6659	0.0543023	0.0344154
6661	0.178182	0.217849
6663		0.437552
6668		4.46742
6669	0.0517961	0.120598
6670		0.0672794
6672	0.0936904	0.429684
6673		0.643909
6674	0.0389359	0.0107487
6681	0.0415092	0.0711261
6682	0.0675803	0.0550337
6686		0.418096
6687		0.0806933
6696	0.495096	0.186717
6700	0.0028338	0.0122788
6709		0.501502
6713		0.242581
6715		1.39755
6717	0.36457	0.12245
6729		0.0618472
6730	0.00900476	0.209423
6748	0.131281	0.352496
6759		0.106396
6761		8.90601
6775	0.400498	1.57929
6776		0.450865
6779		0.201749
6783	0.0353249	0.124778
6797	0.0832577	0.059809
6802	0.0947433	0.108889
6804	0.0337	0.242613
6812	0.00183047	0.024239
6819	0.0123025	0.00195873
6827		0.0191687
6845		13.4739
6848	0.0419364	0.0371636
6852	0.0012761	0.00581802
6885	0.0105515	0.00304947
6887	0.501382	0.559168
6889	0.216633	0.0653483
6896	0.151009	0.0567624
6897	0.193884	0.144207
6908		2.21099
6918	0.0981503	0.0773285
6936	0.173935	0.31972
6944	0.128009	0.109902
6948	0.734716	0.0933601
6949		0.281135
6950	0.442863	0.139866
6960	3.66098	3.30479
6970	0.105206	0.0263866
6978	0.013073	0.048877
6985	0.0145691	0.00422808
6988	0.0652919	0.0200956
6990		0.213014
6992	0.00407046	0.00827119
7004		0.0510516
7006		0.764641
7008		0.0254579
7017	1.67801	0.413383
7020		2.16114
7030	0.670671	0.870272
7041	3.22722	2.4235
7062		0.09105
7082		0.044119
7096	1.72854	0.361543
7135		0.0233104
7157		1.23778
7160	0.0835022	0.0837043
7164		0.143622
7172	0.200146	0.0626204
7173	0.0851595	0.0403648
7175	0.204537	0.0267799
7178	0.1075	0.0291918
7179	0.112995	0.0602866
7180	0.0788676	0.0603537
7195		0.0244343
7203		0.0696214
7209		0.0210518
7219	0.0336385	0.0449212
7220	0.035186	0.0283719
7222	0.0176837	0.0510121
7231		0.0264653
7237	0.161245	1.51187
7240	0.0565429	0.0277276
7241	0.0173348	0.0224007
7243	0.0176972	0.0123042
7245	0.0153346	0.383933
7248		0.116604
7254	0.0514148	0.319498
7291	5.85177	0.434045
7296	0.114669	0.0195818
7359	0.050328	0.0186633
7360	0.19078	0.0690856
7373	0.0235869	0.0848987
7384	0.020355	0.0320009
7392	0.0705341	0.0337734
7395	0.114231	0.0330438
7401	0.0720726	0.0161312
7411	0.0239295	0.021793
7415	0.0993333	0.0273156
7421	0.0482135	0.0739808
7431	0.031094	0.0265773
7432	0.17653	0.114436
7438	0.116866	0.0786806
7439	0.123199	0.0570272
7440	0.100726	0.0653278
7441	0.0721359	0.0497058
7443	0.0537033	0.0571083
7444		0.0492613
7458	0.195587	0.106411
7470	0.0868187	0.0771989
7471	0.076113	0.0644358
7472	0.0753549	0.0677214
7473	0.116923	0.0281386
7474	0.0302521	0.0701118
7475		0.022978
7476	0.0452446	0.0931144
7478	0.163256	0.0646625
7479	0.074961	0.0431209
7481	0.0248739	0.0222944
7483	0.263698	0.0791071
7484	0.179309	0.0182934
7485	0.351617	0.0943182
7488	0.130641	0.118135
7491		0.124723
7493	0.111182	0.0460835
7499	0.0799899	0.0248019
7504	0.0428681	0.0938157
7505	0.0431416	0.0399747
7506	0.0590278	0.00710119
7510	0.112361	0.0400756
7511	0.0986299	0.0510953
7519	0.0374864	0.0246393
7520	0.0404626	0.0267779
7521	0.0493791	0.0337846
7526	0.0760257	0.0321491
7531		0.468907
7533	0.0314278	0.064916
7534	0.183223	0.0724979
7535	0.237426	0.091516
7540	0.26053	0.0368192
7541	0.178221	0.114007
7545	0.122137	0.0736937
7547	0.0998662	0.0675742
7548	0.0996434	0.0382709
7549	0.0969984	0.0874143
7554	0.0774474	0.0630355
7557	0.0855081	0.09292
7558	0.0859257	0.0389328
7562	0.049056	0.0683897
7565	0.0153796	0.0492992
7567	0.0078535	0.0067362
7574	0.0152826	0.00292758
7575	0.194703	0.0427482
7576	0.528922	0.0975147
7579	0.125292	0.0308306
7592	0.127	0.0731511
7612	0.065417	0.0880703
7647	0.095385	0.108109
7648	0.337811	0.165548
7650	0.0957454	0.0363633
7651	0.11241	0.0520393
7669		0.0652634
7680	0.0931424	0.0426076
7681	0.0575517	0.0355537
7687	0.0531484	0.0413798
7692	0.0524827	0.0390447
7693		0.163736
7695		0.00959832
7699		0.107561
7708	0.0623421	0.0608193
7709	0.139655	0.0954124
7710	0.127509	0.0585551
7712	0.149198	0.164088
7713	0.113361	0.0208776
7714		0.174762
7715	0.508729	0.161684
7719	0.172663	0.0764504
7720	0.416633	0.0931366
7721	0.0667985	0.0430761
7723	0.10341	0.044606
7726	0.631594	0.0820718
7727	0.0372263	0.1007
7730	0.008614	0.027141
7731	0.112878	0.0540452
7735	0.214642	0.0709258
7738	0.0404315	0.0691818
7739	0.0947185	0.03757
7741	1.06374	0.240978
7742		0.193373
7751	1.01215	0.259513
7753	0.209826	0.148336
7754		0.0419048
7759	0.0423588	0.0486312
7760	0.175271	0.0305184
7761	0.13996	0.0259979
7775	0.105249	0.056153
7776	0.141357	0.201434
7778	0.16184	0.0906193
7780		0.0334601
7781	0.265514	0.047603
7783	0.049391	0.0463258
7787	0.132608	0.320086
7791	0.0621712	0.0201574
7792	7.84315	0.0402416
7793	0.479928	0.0426062
7799	0.260163	0.051773
7801	0.109133	0.26101
7802	0.182452	0.145064
7804	0.235218	0.060692
7805	0.0383577	0.0561826
7819	0.273618	0.0500112
7820	0.115139	0.0481518
7821	0.251865	0.0511611
7822	0.259366	0.0130364
7823	0.203702	0.0501178
7824	0.282399	0.0637038
7825	0.917194	0.0287778
7827	0.0968575	0.0268108
7828	0.045238	0.0655997
7836	0.177344	0.0352061
7842	0.0679422	0.0528088
7843	0.0674754	0.0170163
7845	0.0187334	0.0921308
7846	0.0376748	0.0448123
7847	0.0871949	0.0348115
7856	0.0306837	0.029537
7858	0.0311426	0.0295323
7859	0.236325	0.0596456
7860	0.431539	0.0865299
7863	0.195398	0.0520811
7864	0.0700333	0.0370341
7865	0.127997	0.0459474
7866	0.163031	0.0252658
7872	0.0600784	0.0565495
7883		0.0941094
7885	0.021661	0.0587379
7886	0.0819097	0.0389092
7890	0.201151	0.0688005
7891	0.187482	0.167201
7893	0.529044	0.0705358
7914	0.222685	0.139028
7915	0.291784	0.0616897
7916	0.123165	0.0500133
7917		0.0908242
7918	0.386718	0.0526993
7919	0.135316	0.029969
7921	0.0607773	0.0584941
7922		0.17547
7923	0.00886741	0.156003
7924	0.0161309	0.0303153
7926	0.420071	0.0705057
7927	0.728364	0.0491549
7928	0.0897254	0.0294623
7932	0.195938	0.082177
7935	0.179007	0.0395415
7937	0.314494	0.0368409
7940	0.0761821	0.0608262
7942	0.11104	0.0391052
7943	0.159982	0.0252417
7944	0.0584617	0.0775481
7950		0.744509
7953	0.124357	0.0188088
7956	0.00880962	0.00972891
7961	0.0535128	0.0435358
7963	0.0609102	0.0515245
7964	0.101619	0.0473875
7965	0.0987572	0.0330167
7966	0.0520703	0.0191504
7967	0.0392995	0.0259267
7980		0.0115478
8007	0.0566076	0.0467948
8008	0.0529222	0.0490854
8020	0.101586	0.0328213
8034		0.0246389
8036	0.0151458	0.0131007
8081	0.0910543	0.0242441
8093	0.0251036	0.0717189
8103	0.601693	0.0879867
8120	0.00575879	0.124257
8127	0.0199606	0.022349
8129	0.0206963	0.0329349
8139	0.0373594	0.00753579
8175		0.0207421
8201	0.146419	0.0749345
8233	0.0814885	0.0346103
8243	0.0844531	0.0338508
8254	0.00427771	0.018769
8257	0.000158188	0.0366434
8258		0.04898
8259	0.00459329	0.00641615
8261	0.00146138	0.0622998
8267		0.649001
8274	2.26413	0.565853
8277	0.026184	0.149656
8282	0.082206	0.298258
8293		0.32754
8294	0.16168	0.668471
8297	2.08594	0.187415
8304		2.07797
8305	2.06757	0.188079
8306	0.0926074	0.148788
8319	0.239215	1.4486
8366		0.776765
8368		0.868648
8371		1.4256
8372		1.4795
8379	0.48137	0.105974
8390		0.76665
8396	0.503824	0.182258
8399	0.00410624	0.0304651
8400		0.0429046
8401		0.0363213
8480	0.232243	0.0573833
8481		0.187191
8485		0.0597661
8488	0.00288069	0.000277045
8489		0.0662928
8490	0.109338	0.0658029
8491	0.0707585	0.166536
8493		0.231763
8494	0.350757	0.0364778
8495	0.362719	0.0610239
8496		0.170792
8502	0.048401	0.0856858
8503	0.186217	0.0759838
8505	0.639942	0.0416001
8506	0.037555	0.0684764
8507		0.0378737
8512		0.0277537
8513		0.036177
8521	0.653409	0.0690046
8524	0.317296	0.0687274
8526	0.154157	0.170499
8530	0.115179	0.0289838
8535	0.0969018	0.0920926
8538	0.0819176	0.0517324
8539	0.0310003	0.0742083
8540	0.153983	0.0441225
8541	0.303636	0.0926353
8543	0.000864204	0.0093882
8544	0.649449	0.196242
8546		0.117836
8548		0.210918
8549	0.587318	0.0778629
8555	0.689034	0.228567
8557	0.179673	0.0933979
8567		0.0744319
8588	0.103281	0.0936689
8589	0.26931	0.0444914
8591	0.247142	0.0348687
8611	0.584438	0.703351
8617	0.308439	0.0690901
8629	0.108326	0.0292369
8632	0.183314	0.0804683
8644	0.0518512	0.0607871
8645	0.0699373	0.112985
8646	0.125392	0.0374545
8649	0.091653	0.0995522
8651		0.0490506
8652		0.0530886
8653	0.248765	0.0398928
8654		0.0758097
8656	0.413865	0.180551
8657	0.0906923	0.0261717
8669		0.12548
8674	0.0893652	0.116387
8675	0.0234656	0.0540184
8678		0.113215
8679	0.0122027	0.142397
8684	0.557756	0.0623874
8686	0.201792	0.0450667
8698	0.138796	0.0802107
8711	0.196921	0.107362
8713	0.127355	0.0319967
8722	0.19846	0.0415889
8726	0.124618	0.121469
8730	0.0597521	0.126877
8741		0.0742184
8758	0.0951728	0.105687
8762	0.23245	0.0695581
8766	0.257337	0.0341957
8767	0.243491	0.0472934
8768	0.280754	0.034723
8769	0.880978	0.0252789
8771	0.0584369	0.0225178
8773		0.12082
8774	0.0623755	0.070114
8775	0.0413752	0.0652352
8776		0.382591
8779	0.111498	0.0865871
8780	0.016939	0.0190446
8781	0.0205014	0.0500948
8782	0.57453	0.126546
8786	0.397829	0.0423168
8800	0.287684	0.0538494
8817	0.0477108	0.0884305
8819		0.11684
8825	0.182529	0.261301
8826	0.0684962	0.0403616
8833	0.0414942	0.0293951
8835	0.0597492	0.0337806
8836	0.183768	0.0607648
8838	0.111663	0.0642216
8854	0.0293535	0.0813929
8859	0.105903	0.0408256
8860	0.153276	0.0534945
8862	0.101085	0.0546387
8866	0.433409	0.0614374
8867	0.0529373	0.00948888
8869	0.0997139	0.053568
8871		0.0660862
8874	0.342998	0.361977
8875	0.0784192	0.0552478
8876	0.0471938	0.0204011
8877	1.57864	0.264688
8878	0.118959	0.0382563
8887	0.0374876	0.0243186
8889	0.121924	0.077151
8894	0.0903123	0.0138919
8896	0.108143	0.0359545
8902	0.363894	0.0791512
8914	0.0610589	0.0395113
8917	0.321794	0.0252055
8920		0.0746884
8939	0.466919	1.07274
8946	0.613697	0.0404663
8955	0.313861	0.0465919
8960	0.075946	0.0167645
8964	0.13479	0.0242258
8965	0.0320823	0.138692
8970	0.200853	0.0825534
8976	0.359553	0.159839
8981	0.648728	0.0672494
8988	0.0429678	0.0435306
8989	0.0361412	0.0391708
8992	0.0482928	0.0365685
8995	0.123289	0.0197312
9013	0.100298	0.0730137
9026	0.0320094	0.0774963
9030	0.0116749	0.094206
9034	0.622727	0.0887171
9038		0.0655121
9041	0.254406	0.0477741
9043	0.131044	0.0617236
9046	0.0631184	0.0640605
9049		0.0824955
9050	0.0236005	0.15617
9052	0.056452	0.0441295
9059	0.0203236	0.0715616
9064	0.37409	0.0958165
9066	0.368745	0.023804
9068	0.0930588	0.0147543
9070	0.157954	0.170701
9071	0.0804095	0.058021
9072	0.102962	0.032056
9073	0.298702	0.064976
9075	0.160064	0.0562025
9077	0.344714	0.178217
9079	0.159232	0.0563767
9081	0.204644	0.0936556
9083	0.370557	0.0810851
9085		0.0204234
9086		0.0250969
9087		0.0887436
9101	0.800565	0.4354
9103		0.13229
9106	0.446361	0.0957627
9108		0.843159
9109		0.0259096
9110	0.190128	0.242342
9113	0.114833	0.0317865
9118		0.145539
9119	0.135346	0.0698764
9121	0.11128	0.0572573
9124	0.0243962	0.0229966
9125	0.115772	0.0295076
9130	0.211382	0.122726
9135	0.0937034	0.0268152
9136	0.175832	0.0724947
9137	0.151959	0.122041
9140	0.139137	0.0416723
9141	0.315627	0.0421091
9146		0.111277
9148	0.11544	0.044353
9149	0.140781	0.0833643
9156		0.267584
9157	0.370432	0.0759979
9158		0.275261
9159	0.119859	0.0576373
9160		0.0789083
9162		2.34776
9164		0.29201
9168	0.0615224	0.114407
9169	0.173995	0.0139259
9171		0.0404635
9177		0.0203314
9179		0.0957861
9184	0.106578	0.1458
9196		0.0359447
9202	0.0373435	0.0679803
9205		0.1988
9209		4.72099
9210	1.92643	2.04642
9211		0.0757256
9212		0.119158
9214	0.333994	0.119826
9216	0.0429729	0.123127
9217	12.7733	0.166489
9218		0.174843
9219	0.0536472	0.0218627
9225		0.095548
9239	0.1579	0.322234
9240	0.0723107	0.0537908
9242	0.0367204	0.0263134
9247		3.28358
9251		3.83326
9252	0.969891	0.0381322
9265		0.931581
9269		0.00960785
9273	0.805533	0.73257
9283		0.352409
9293	0.885154	0.150937
9304		0.177277
9311	0.301503	0.371253
9314	0.568485	0.129052
9315	0.0654249	0.0286002
9340	0.12068	0.0820492
9342	0.131761	0.163755
9351	0.0227969	0.0428524
9354	0.140677	0.101569
9355	14.1627	0.152716
9399		0.339591
9400		3.61522
9401	0.123004	0.181703
9404		0.309471
9405	0.048432	0.0863476
9410		0.292264
9415		0.395387
9417		1.11259
9424	0.673045	0.116342
9435	0.323749	0.303317
9443	0.105727	0.266552
9444		0.445154
9447	0.0943002	0.117575
9455	14.2148	0.164552
9461		0.164205
9464	0.00370942	0.0416595
9465		0.119684
9466	0.186678	0.551248
9470		4.9685
9471		5.70719
9473		2.44396
9476		5.72507
9477		6.48503
9478		5.6949
9479		0.0649726
9480		2.22253
9482		0.124437
9483		0.227481
9484		0.213547
9488		0.193793
9509		0.316933
9532		0.0755093
9533		0.0574587
9545		0.153729
9546		1.36641
9548		5.60929
9549		3.21951
9551		5.52782
9559		0.502335
9567		0.130235
9568	0.0115682	0.158116
9569	0.00985454	0.0377229
9572	0.0396192	0.253546
9584		0.419704
9587	0.141221	0.156913
9593		0.558008
9598	0.152124	0.13518
9600	0.0424313	0.0646567
9606	0.0130444	0.122926
9607	0.001747	0.168896
9608	0.589506	0.290057
9616	0.165601	0.194051
9622	1.43333	0.292973
9623	0.511602	0.160802
9624	0.98478	0.181079
9627	0.431115	0.392908
9665	0.105441	0.0722636
9675	0.00888709	0.031964
9676	0.000628651	0.0105776
9686	0.00378005	0.0358089
9714		0.0617433
9721		0.0437972
9724	0.110193	0.0259778
9736	0.0321177	0.178678
9756	0.307916	0.30176
9766	0.104329	0.0427141
9767		0.107088
9771	0.470752	0.089888
9789	0.079374	0.109701
9794		0.0133469
9796	0.233349	0.147434
9828	0.128891	0.114805
9844	0.0365655	0.196764
9854		0.102456
9883	0.00300035	0.0824915
9884		0.0263424
9888		0.119602
9892		0.32952
9893		0.0198994
9894		0.0285574
9896		0.0636208
9897		0.154404
9899		0.0366755
9900		0.13989
9902		0.153349
9903		0.089092
9904		0.0565997
9908		0.0651303
9909		0.258805
9910		0.782896
9911		0.0871653
9913		0.0639747
9914		0.082303
9915		0.237842
9916	0.245416	0.0754032
9917		0.0205715
9918	0.114641	0.0642349
9920		0.0644202
9921	0.453504	0.0251354
9922	0.555747	0.070671
9924	0.139358	0.144863
9928		0.0330457
9929	0.0502865	1.62891
9930		0.16342
9931	0.0484128	0.0563835
9934	0.214783	0.157297
9935		0.404393
9936		0.0570349
9937		0.0577329
9938		0.0365022
9939		0.353159
9940		0.58641
9942	0.208751	0.126444
9945	0.0592278	0.0705312
9946		0.158832
9947		0.0525439
9952	1.21519	0.433853
9954		0.0318646
9955		0.330666
9956		0.314798
9957		0.096282
9958	0.00498796	0.305528
9961		0.203385
9962		0.0284657
9963		4.04809
9964		0.178977
9965		0.566893
9967	0.699407	1.7822
9968	0.995933	0.0920265
9969	0.0464646	0.0228593
9972		0.94806
9973		0.12294
9974	0.182782	0.0997558
9976		0.454667
9978	0.269145	0.0874043
9979		0.514488
9984		0.0292743
9985		0.081282
9986		0.0854272
9987		0.142804
9988		0.173979
9989	0.269482	0.0640346
9990	0.387351	0.0946809
9991	0.492261	0.074874
9992	0.750357	0.107492
9995	0.53703	0.037385
9996		0.0501548
9997	0.153173	0.0803444
9999		0.046271
10000		0.187842
10002		0.112265
10006		0.110953
10011		0.281221
10012		0.271337
10014		0.0451812
10015	0.991623	0.104591
10016	0.103449	0.122908
10017	0.48026	0.122019
10019	0.0917731	0.0220102
10020	0.524835	0.0717378
10021		0.276361
10022		1.86251
10023		0.874365
10024		0.44062
10026		0.0513342
10027		0.0450207
10032	0.124201	0.0360681
10033		0.266656
10034		0.0789149
10035	0.0428599	0.158351
10036		0.0599541
10039		0.0636372
10040	1.20194	0.208504
10041		0.0562436
10042		0.038657
10044	0.94609	0.148993
10045		0.158431
10046		0.162509
10051		0.0523091
10053	0.162511	0.239129
10054	1.18856	0.1623
10055		0.0351367
10056		0.0577862
10057	0.199078	0.0542752
10058	1.11144	0.165791
10060	1.14272	0.118795
10062		0.602853
10063		0.939253
10065		0.103347
10074	0.483723	0.0443955
10079		0.175027
10080		0.126106
10094	0.279867	0.136451
10096	0.33062	0.288746
10100	0.00603914	0.104445
10112		0.0563074
10118	0.45352	0.175012
10119	0.456296	0.201447
10121	0.497371	0.104089
10133	0.325527	0.0320559
10134	0.318408	0.0325291
10135		0.227128
10138	0.679923	0.157422
10140	0.508666	0.272275
10141	0.053482	0.134847
10151	0.22431	0.0637173
10156	0.111561	0.194474
10162	0.796536	0.483758
10163	0.789335	0.119484
10165	0.383096	0.0591426
10167	0.378005	0.208556
10168	0.36601	0.218437
10169	0.0612819	0.205684
10178	0.716589	0.199032
10179	2.57904	0.125282
10188	0.289279	0.0422942
10196	0.0134783	0.0974619
10206	0.319993	0.057216
10208	0.52715	0.0606258
10210	0.312992	0.10963
10213	0.35969	0.0188757
10219	0.333802	0.0573026
10220	0.296382	0.0444338
10224	0.311651	0.0282942
10231		0.0915977
10234	0.296302	0.84955
10241	0.220849	0.0890055
10249	0.273798	0.111743
10255	0.296585	0.0331449
10271		1.85119
10274		0.18122
10277	0.360174	0.0151571
10281	0.519862	0.0488033
10284	0.247685	0.142825
10285	0.213848	0.0815693
10288	0.547493	0.0811506
10290		4.62706
10291	0.459957	0.14617
10297		0.0351302
10300	0.0336756	0.0811236
10303	0.0851428	0.215096
10304		0.0284826
10307	0.0384843	0.0745101
10308	0.020487	0.017346
10309	0.129485	0.17784
10312	0.257	0.0208507
10313	0.298718	0.139101
10315	0.109953	0.0491444
10317	0.00702362	0.0602563
10320	0.174548	0.0581246
10322	0.127358	0.0485744
10328	0.201704	0.0591111
10329	0.101742	0.0280868
10332		0.0490914
10335	0.018	0.0570924
10336		0.0424507
10345	0.124599	0.0237523
10350	0.0323794	0.0434179
10354	0.124411	0.0356096
10355	0.108795	0.0207374
10356	0.101751	0.0137106
10359	0.0543035	0.032961
10361	0.039788	0.032533
10362	0.401667	0.07456
10366	0.049772	0.0261061
10380	0.063994	0.0165829
10382	0.233832	0.168059
10383	0.0454901	0.0445454
10384	0.0140753	0.0441365
10385	0.250201	0.0505851
10387	0.119529	0.00820417
10388	0.114007	0.00880256
10390	0.0392847	0.0329208
10398	0.148163	0.132639
10404	0.0580757	0.0984354
10406	0.186727	0.0770813
10408	0.12528	0.0672756
10424	0.182512	0.0278445
10430	0.0688667	0.0987273
10432	0.0837155	0.086198
10434	0.54363	0.139782
10435	0.0681626	0.00685731
10436	0.100573	0.0166912
10437	0.170086	0.135921
10438	0.133362	0.0238103
10439	0.129478	0.124052
10440	0.0652945	0.0761841
10441	0.036534	0.0133419
10443		0.135014
10452	0.0551902	0.160191
10453	0.00511762	0.0769096
10454	0.162376	0.0615312
10456	0.0712431	0.043525
10460	0.100586	0.361153
10461	0.124122	0.0242989
10462	0.100905	0.0887406
10463	0.00596667	0.0232462
10464	0.00389857	0.0226287
10467	0.259556	0.203873
10476		0.0589672
10495	0.052797	0.0367534
10496	0.0315131	0.0563246
10497	0.0380756	0.0135083
10500		0.0989308
10502	0.0191943	0.0889448
10503		0.0369018
10504	0.0124834	0.0368862
10512		0.20799
10513	0.0822217	0.0407838
10517	1.39876	0.378821
10520	0.11045	0.0309833
10521	0.0694991	0.0306416
10528	0.0561491	0.0394235
10530		0.043556
10531		0.0405909
10532	0.016416	0.0368343
10535	0.0554611	0.0907185
10538	0.0558708	0.0702639
10539	0.0698673	0.030234
10542	0.0470323	0.0257549
10543	0.177577	0.0777443
10544	0.0925192	0.0562964
10545	0.0989395	0.0233058
10546	0.042491	0.0522643
10547	0.108119	0.117895
10548	0.102578	0.0451676
10549	0.111798	0.0679153
10550	0.112214	0.0140696
10551	0.273178	0.364279
10552		0.197484
10556		0.1033
10558		0.0885826
10559	0.112524	0.120234
10560	0.0393638	0.0311165
10561	0.0185579	0.087133
10562	0.00695711	0.0118877
10563	0.0392896	0.0354593
10564	0.0395565	0.0531619
10566	0.242888	0.157246
10567	0.210113	0.0301556
[truncated: 7,575 more rows]

## Sheet: fig_s6a_ternary_data
system_ID	MAE_sys_modUNIFAC_HE	MAE_sys_HANNA_HE
6	0.0818325	0.0500323
7	0.0792581	0.0407534
8	0.169321	0.0135988
16	0.29163	0.3471
32	0.0220143	0.0130297
55		0.152316
76		1.1537
77		0.211918
125	0.0662446	0.0212518
126	0.335607	0.0285598
128	0.0548363	0.064358
139	0.272688	0.125808
180		0.201647
187		0.871437
269		0.186359
291	0.532138	0.164012
351	0.0264423	0.0288427
357	0.035283	0.0188422
359	0.680835	0.463032
364		0.204756
367	0.0766562	0.0481959
460	0.12865	0.138862
461		0.658906
462		0.376571
463		0.891703
464		0.416624
471	0.0130263	0.104629
475	0.469006	0.0403639
476	0.227572	0.042365
486	0.0267247	0.0234965
487	0.0169862	0.0280794
493	0.0449767	0.0233834
494	0.0726081	0.0266876
496	0.0540205	0.155103
502	0.0543494	0.0411446
510	0.162223	0.0623308
511	0.945075	0.133198
512	0.011427	0.0176221
513	0.1565	0.046607
529	0.0647821	0.0346359
530	0.0796007	0.0417525
532	0.105228	0.143561
571	0.308016	0.481641
597		0.239635
607	5.13594	1.19001
735	0.0490625	0.0762022
755		0.0295892
760	0.117351	0.0890167
767	0.078218	0.193264
771	0.183584	0.249859
809	0.163921	0.117758
810	0.0592235	0.112936
815	0.0884631	0.0454294
817	0.0502303	0.174906
821	0.190303	0.0524601
822	0.163908	0.0591672
823	0.319865	0.0859631
829	0.148799	0.0948048
831	0.0818481	0.19935
864	0.107243	0.194035
866	0.291584	0.121323
869	0.787934	0.0223625
871	0.0340201	0.141446
872	0.053163	0.165059
874	0.421064	0.192308
881	0.251459	0.0927614
883	0.229757	0.231151
884	0.0659459	0.122494
885	0.263885	0.127275
919	0.0506803	0.188088
920	0.0906889	0.119633
921	0.0595226	0.0675841
923	0.339033	0.16745
935	0.728183	0.0436847
941	0.853831	0.0631943
942	0.638559	0.0298481
944	0.521586	0.0374808
945	0.217993	0.056609
954	0.0393734	0.0591304
964		0.31387
970	0.166845	0.116135
971	1.25675	0.0623295
1003	0.112362	0.126751
1008	0.220186	0.0195633
1009	0.0201433	0.0215652
1010	0.112176	0.142446
1032	0.0496596	0.226888
1048	0.197953	0.0222751
1049	0.161433	0.0289793
1052	0.177328	0.165695
1053	0.0691403	0.129677
1055	0.0791401	0.13155
1056	0.964701	0.0363686
1059	0.303526	0.0436362
1192	0.0468677	0.0413246
1195	0.0403196	0.138456
1198	0.115807	0.247833
1199	0.0580704	0.0288828
1200	0.0845343	0.0268705
1202	0.0378017	0.144384
1211	0.0667573	0.0225573
1252	0.0784266	0.030555
1297	0.0896788	0.0131221
1305	0.141381	0.266201
1364	0.0196481	0.0883191
1372	0.0473962	0.129328
1437	1.44716	0.369433
1438		0.0369141
1450	0.0959602	0.0309055
1504	0.0575234	0.140554
1527		0.818326
1529		0.288022
1596	0.966919	0.550182
1602	0.1055	0.0266654
1603	0.120786	0.0245274
1647	0.304212	0.207096
1745	0.290155	0.0336621
1746	0.260327	0.0613811
1749	0.106632	0.0766045
1751	0.0746102	0.174745
1758	0.173375	0.0249185
1846		0.268629
1872		0.0983643
1875		0.07159
1887		0.715073
1894		0.857114
1895		0.5523
1922		3.99851
1923		11.824
1971		0.184095
1972		0.198497
1977		0.416002
2098	0.17782	0.30014
2214		0.277239
2215		0.21892
2216		0.226585
2217		0.300733
2289		0.273674
2290		0.563627
2291		0.349594
2292		0.290307
2293		0.241898
2365	0.0278698	0.0845079
2408	0.028469	0.0822361
2409	0.0255066	0.029533
2433	0.964439	0.23997
2438		0.0482372
2455		0.17891
2498	0.458607	0.191261
2530		0.724167
2597		0.594272
2824		0.12954
2825		0.0589919
2826		0.0664682
2856		0.240008
2873		0.268864
3081	0.291987	0.227373
3082		0.953769
3287		0.123395
3398		0.190837
3785		0.0876258
3825		0.253938
3872	1.36852	0.551937
3873		0.116606
3895	0.0394817	0.0741755
3900	0.0536983	0.039664
3912	0.206641	0.0906703
3926		0.0810187
3938	0.192813	0.0958573
3940	0.397372	0.143792
3953	0.237917	0.0635902
3956	0.195022	0.0954676
3957		0.0883473
3958	0.114336	0.105428
3962		0.0984574
3965	0.289319	0.128771
3988		0.132281
3990		0.0402612
4028		0.756327
4029		0.613206
4030	0.233435	0.0398313
4031	0.450802	0.217643
4033	0.0965165	0.126373
4063	0.01519	0.026474
4077		0.0811399
4078		0.139192
4079		0.0839989
4080		0.123329
4081		0.124284
4128		0.162845
4173		0.198944
4174		0.25937
4175		0.170272
4176	0.21265	0.195468
4177		0.141588
4178		0.22256
4188	0.343251	0.366551
4196	0.0364216	0.16379
4199	0.12297	0.158046
4212	0.0521599	0.0414624
4219		0.151211
4316	0.147103	0.168722
4324	0.105027	0.0805506
4332	0.247811	0.169532
4336	0.295121	0.0538828
4343	0.17884	0.24626
4345	0.183568	0.0935772
4453		0.150724
4454	0.342562	0.383229
4455	1.27912	0.333272
4456	0.394339	0.180683
4457		0.203185
4461	0.340879	0.140797
4462	0.388281	0.138739
4497		0.124486
4498	0.199755	0.523903
4499	0.801619	0.24431
4500	0.45134	0.222503
4502		0.0908618
4503		0.139379
4504	0.0358243	0.117033
4505	0.201609	0.104074
4506	0.278045	0.144183
4507	0.264217	0.303617
4508	0.210589	0.0413859
4509	0.156281	0.235019
4523	0.109687	0.092676
4534	0.0822955	0.0475185
4591	0.0264444	0.0163001
4606	0.0930395	0.023584
4609	0.149528	0.028653
4615	0.121557	0.0278579
4623	0.0366258	0.0341278
4644	0.0598702	0.00852167
4695		0.213896
4735	0.248703	0.0544647
4775		0.165882
4785	0.0531959	0.182669
4797	0.222286	0.161341
4798	0.0529491	0.187464
4859	0.076508	0.0973248
4860	0.0247935	0.0420804
4861	0.0263492	0.0460134
4862	0.572913	0.311301
4863	0.416155	0.137095
4864	0.51482	0.19611
4883	0.313862	0.0391234
4886	0.114142	0.112261
4897	0.157074	0.0394011
4905	0.0405498	0.0240669
4922	0.235511	0.037556
4935	0.0575535	0.0853603
4938	0.120174	0.0417564
4944		0.0350861
4955	0.696309	0.134689
4970	0.0141793	0.0583864
4971	0.105366	0.0187871
5010	0.0392194	0.0970258
5011	0.120507	0.0205244
5037	0.0809584	0.105613
5039	0.03623	0.051267
5040	0.111816	0.0270511
5063	0.133331	0.112887
5068	0.0374006	0.114756
5069	0.0624299	0.0977986
5074	0.0407589	0.040345
5076	0.0379209	0.0388191
5080	0.171975	0.031588
5083	1.28707	0.302179
5084		0.108947
5090	0.0218141	0.0174606
5101	0.381189	0.108083
5112	0.497059	0.162109
5114	0.0364538	0.0469001
5115	0.0247585	0.0325767
5139	0.0353375	0.0320981
5146	0.152246	0.0529623
5148	0.0546427	0.0186465
5155	0.103656	0.0146329
5161	0.0964004	0.434157
5172	0.237688	0.0155787
5173	0.0941678	0.0105495
5174	0.570418	0.133143
5175	0.206987	0.0217498
5203	0.167431	0.121404
5215	0.421822	0.313343
5219	0.0906333	0.0664691
5228		0.167579
5233	0.184867	0.0155509
5234	0.207028	0.0291589
5235	0.190934	0.0369589
5262		0.114847
5277	0.0347054	0.0262593
5301	0.417869	0.154175
5302	0.212591	0.0286491
5310	0.2008	0.179093
5348	0.146573	0.0181954
5357	0.566473	0.0370105
5361	0.597268	0.0366876
5362	0.341457	0.14436
5371	0.456251	0.021311
5372	0.137273	0.0500654
5373	0.153431	0.00849249
5403	0.869787	0.177342
5426	0.234471	0.157397
5428	0.293982	0.149084
5430	0.0984302	0.0324094
5435	0.110867	0.0234693
5451	0.0426882	0.0549283
5454	0.365309	0.0674367
5466		0.115848
5469	0.28147	0.121551
5479	0.00839032	0.00650882
5540		0.236952
5569	0.103073	0.0619206
5583	0.0575127	0.18452
5585		0.420572
5663	1.13047	0.336797
5776	0.253365	0.136504
5789		1.66252
5811	0.161756	0.178216
5813	0.0540275	0.162442
5816	0.0642378	0.140222
5819	0.153304	0.0942967
5820	0.232753	0.184196
5821	0.0686576	0.159281
5831	0.11483	0.13215
5861	0.163548	0.0782923
5862	0.171945	0.0996905
5864	0.197661	0.245656
5867	0.102906	0.261685
5869	0.032216	0.170796
5870	0.150842	0.0393964
5873	0.0831997	0.145759
5886	0.0695834	0.14763
5899	0.167838	0.0294876
5906	0.088678	0.125989
5907	0.10402	0.119129
5912	0.165075	0.0206
5928	0.188364	0.0121539
5932	0.177087	0.0372183
6022	0.552936	0.0825121
6029	0.132869	0.100034
6034	0.279951	0.184411
6045	0.0510828	0.120981
6046	0.106872	0.120791
6049	0.315273	0.185205
6051	0.0520379	0.102341
6052	0.153854	0.144648
6053	0.131065	0.1109
6054	0.309834	0.158559
6055	0.198192	0.0919762
6057	0.0391751	0.129051
6059	0.0902709	0.0498107
6066	0.331054	0.183046
6076	0.132624	0.0548165
6077	0.0810173	0.0627778
6086	0.16592	0.117725
6088	0.12051	0.127186
6089	0.101758	0.0992867
6091	0.17665	0.0435662
6118	0.0241013	0.0580311
6124	0.2383	0.0369984
6168	0.091711	0.0588813
6182	0.513849	0.202918
6206		0.263642
6234	0.183063	0.0953851
6313		0.381268
6341	0.0411845	0.185375
6347		0.727621
6348		0.0921546
6349		1.28809
6350		0.531
6351		0.947135
6352		1.37617
6353		0.346673
6354	0.0823563	0.260659
6363	0.528955	0.0887626
6367		0.0241334
6368		0.11062
6369		1.62922
6370		0.100636
6371		0.0653481
6372		0.0504722
6373		1.92425
6402	0.114927	0.244088
6403	0.105257	0.152133
6408		0.667052
6409		0.661696
6410		0.668238
6411		0.391218
6426	0.211504	0.114142
6427	0.897424	0.513478
6428	0.232982	0.212875
6430	0.119837	0.0497799
6433	0.21797	0.12811
6440		1.10797
6441		1.62794
6450	0.920312	2.55633
6451	2.20892	1.01944
6455	2.00038	0.137103
6467	1.58384	0.107668
6474	2.45256	0.728186
6481	0.183233	0.54286
6483	1.06059	0.233883
6493	0.119344	0.131892
6498	0.450157	0.043382
6506	0.0716563	0.0484063
6514	0.208039	0.118306
6516	0.549625	0.149621
6519	0.0496595	0.0813714
6539	2.10912	1.83833
6622	0.132575	0.110594
6623	0.0899466	0.108278
6625	0.248658	0.087551
6626	0.0668833	0.0939302
6627	0.126123	0.0956397
6651	0.163273	0.217579
6652	0.279803	0.322339
6655	0.0281854	0.0490418
6656	0.0332544	0.0676702
6659	0.429923	0.0646766
6663	0.227559	0.111763
6668	0.171641	0.0751475
6683	0.369119	0.293137
6690	0.733231	0.137578
6695	0.317552	0.0357973
6696	0.0579599	0.0358754
6701	0.415075	0.176368
6709	0.167764	0.244997
6736	0.686807	0.219049
6743	0.512105	0.144566
6776	0.323653	0.158281
6792	0.347381	0.131575
6793	0.144219	0.0992932
6802	0.705452	0.0831858
6804	0.0427873	0.10815
6814	0.140314	0.17191
6816	0.276126	0.0541588
6817	0.300596	0.0427141
6818	19.5739	0.144559
6821	0.242942	0.114165
6822	0.135249	0.0882906
6823	0.014167	0.0159592
6829	0.09916	0.137367
6830	0.0341039	0.0992636
6838		0.118754
6841		0.0726644
6862	0.201717	0.0407825
6884	0.0611369	0.0353344
6889	0.241068	0.460656
6934	0.701346	0.0375706
6953	0.00164	0.0406824
6954	0.0068375	0.0222922
6966	0.01482	0.0225492
7016	0.0614611	0.162252
7019	0.11348	0.0905736
7020	0.375613	0.096564
7021	0.107643	0.0467487
7022	0.0705243	0.0329639
7037	0.248369	0.213401
7049	0.202904	0.0981565
7050	0.665206	0.0975657
7051	0.509835	0.0639781
7052	0.391774	0.0327775
7053	0.0583998	0.019184
7054	0.0540195	0.0296753
7055	0.0505099	0.0414435
7057	0.0807317	0.0235525
7059	0.111656	0.237174
7070	0.00580647	0.0160974
7071	0.405904	0.082732
7072	0.0301415	0.110058
7073	0.332362	0.00869689
7080	0.0339929	0.120415
7081	0.014838	0.0128853
7089	0.102686	0.102911
7092	0.143153	0.0764606
7094	0.00985337	0.0314547
7095	0.167945	0.179881
7098	0.109535	0.0245076
7102	0.140119	0.0605423
7103	0.215849	0.137569
7104	0.110832	0.960951
7105	0.262158	0.115059
7110	0.0119618	0.00936507
7113	0.0358913	0.0137614
7114	0.0220831	0.0231378
7151	0.0353875	0.0696896
7161		9.55928
7200	0.155484	0.0596054
7255	0.045897	0.137905
7269	0.0593041	0.0109942
7272	0.0541651	0.013271
7274	0.0652454	0.0218378
7277	0.0494947	0.0139907
7280	0.10759	0.00805034
7281	0.100222	0.0209533
7302	0.0561372	0.159061
7303	0.00811112	0.0276228
7307	0.386802	0.170601
7310	0.326684	0.250785
7315	0.17658	0.0151447
7323	0.0165932	0.0391441
7326	0.00860428	0.0782142
7327	0.0104134	0.0481959
7329	0.0153066	0.0211918
7330	0.124063	0.172627
7331	0.0574802	0.0209071
7332	0.468506	0.0252922
7334	0.436375	0.0391886
7336	0.00614577	0.0163677
7337	0.0107144	0.0237743
7339	0.107094	0.16877
7342	0.0261704	0.0293603
7343	0.508155	0.0354387
7345	0.503587	0.0222011
7346	0.155136	0.254001
7378	0.0642162	0.0205615
7379	0.0465033	0.0300134
7380	0.016658	0.0109581
7381	0.0576781	0.0195365
7387	0.021125	0.0220302
7390	0.0894348	0.142386
7392	0.213305	0.170288
7425	0.0783565	0.054386
7440	0.200892	0.185345
7452	0.0782655	0.0131947
7454	0.142165	0.279595
7459	0.0716122	0.0413782
7460	0.0251936	0.0221723
7495	0.0576784	0.02248
7502	0.0535816	0.0721345
7503	0.0348214	0.010594
7505	0.112959	0.00850744
7506	0.0330547	0.0421891
7507	0.0204549	0.0148389
7508	0.179582	0.0285595
7509	0.0695434	0.0196399
7510	0.0218681	0.0134064
7511	0.139214	0.0133883
7512	0.0936312	0.0256362
7514	0.12832	0.00865787
7515	0.107471	0.0249145
7516	0.0935653	0.0257729
7517	0.0451285	0.0145553
7529	0.437437	0.266034
7547	0.114785	0.00817464
7567	0.210656	0.194499
7604	0.163188	0.324015
7605	0.218628	0.200532
7608	0.526123	0.505769
7611	0.484477	0.0803172
7634		0.260801
7711	0.383673	0.0360222
7719	1.69527	1.00979
7722		0.229219
7744		0.109455
7745		0.084074
7746	0.301641	0.173917
7749	0.339268	0.140183
7755	0.145659	0.0402698
7756	0.235444	0.0406815
7773	0.101113	0.020866
7774	0.0544643	0.0293551
7775	0.0943434	0.0180832
7781	0.0524019	0.0273472
7788	0.191797	0.0507777
7823	0.207194	0.0339753
7824	0.172674	0.322531
7846	0.0825732	0.0848355
7847	0.158788	0.0233334
7848	0.0182732	0.0346501
7849	0.0529196	0.0200052
7850	0.228178	0.0466509
7851	0.0559362	0.00818367
7852	0.103419	0.0215527
7853	0.0548002	0.0111757
7854	0.0509569	0.0332915
7855	0.116193	0.0250976
7857	0.160417	0.0116236
7858	0.177693	0.0158823
7859	0.134557	0.0392914
7860	0.05567	0.0189473
7943	0.0528359	0.0513543
7944	0.0323836	0.0337012
7973	0.088662	0.0488952
7974	0.109516	0.0376061
7975		0.845125
7979	0.507266	0.309692
7980	0.376164	0.116792
7994	0.134504	0.0619244
7995	0.328635	0.110007
8000	0.445823	0.511528
8159	0.158239	0.278524
8163	0.465696	0.330403
8174		0.148392
8226		0.214243
8354	0.408662	0.167589
8445	0.0687213	0.0134911
8446	0.0157505	0.0283028
8454	0.573898	0.225514
8455	0.0583679	0.121737
8460	0.187312	0.233757
8462	0.0289916	0.233011
8464	0.070017	0.102983
8492	0.214981	0.0109489
8493	0.130326	0.0471388
8518	0.369305	0.02383
8618	0.0795101	0.0998994
8619	0.0909703	0.0234199
8620	0.206359	0.307117
8634	1.31006	0.283093
8660	0.118095	0.131923
8673	0.0556677	0.0113886
8689	0.247776	0.0222437
8690	0.00631491	0.0112319
8712		1.1569
8717		0.18257
8743	0.145513	0.141518
8795		0.68096
8816		0.301181
8841		0.288329
8987		1.43369
9153		0.215846
9202	0.526771	0.130846
9203	0.0333559	0.118827
9224	0.308475	0.0973325
9228	0.141059	0.0660046
9243	0.209188	0.0390397
9248	0.12145	0.0928698
9249	0.0356862	0.127533
9252	1.37512	0.497297
9253	1.60726	0.390271
9255	0.0423769	0.105639
9256	0.795616	0.161908
9262	0.0702501	0.240663
9265	0.210625	0.0236561
9266	0.144709	0.0247807
9267	0.0344985	0.152346
9300	0.0194549	0.051723
9483	0.137593	0.0611675
9484	0.119228	0.0400522
9585	0.0165825	0.0202168
9620	0.0125317	0.0211469
9632	0.0924835	0.0188225
9633	0.0526714	0.0576871
9634	0.0554713	0.0195422
9636	0.0468412	0.0269838
9638	0.0465544	0.0240456
9639	0.106985	0.102788
9660	0.829685	0.0766953
9664	0.587019	0.0360329
9674	0.0477963	0.0484724
9683	0.6038	0.935147
9811		0.239017
9862	0.10722	0.0204652
9863	0.100862	0.0106441
9902	0.119949	0.068077
9904	0.0630357	0.0179833
9908	0.0665242	0.075475
9937	0.0642232	0.0114671

## Sheet: fig_s7a_binary_data
system_ID	MAE_sys_modUNIFAC_TPX	MAE_sys_HANNA_TPX
85	0.0187492	0.0350802
88	0.0143545	0.0139115
89	0.0143783	0.0112022
137	0.016352	0.013401
144	0.0110176	0.0159395
147	0.0224119	0.0122515
206	1.29314	0.513956
320	0.0275776	0.0262737
336		0.0144122
395	0.0199797	0.0087376
399	0.0267374	0.0254699
465	0.0252541	0.0289192
543	0.11724	0.0298051
584	0.00816016	0.018344
585	0.0129809	0.0550762
629	0.00603295	0.0229788
751	0.0174342	0.0124236
770	0.00427131	0.0155796
778	0.0146111	0.0033298
796		0.273236
797		0.0305263
798		0.387434
800		0.125278
920	0.534665	0.148937
935		0.106127
936		0.152595
938		0.130769
939		0.113441
940		0.0566516
944		0.262224
950		0.161068
951		0.339039
956		0.165197
959		0.0525147
960		0.161864
965		0.309751
968		0.126265
969		0.253832
972		0.145317
977		0.00960362
978		0.255408
981		0.330511
982		0.653448
988		0.063305
992		0.430962
994		0.0917265
1011		0.28912
1015		0.0769926
1017		0.0727074
1018		0.13317
1025		0.0125421
1028		0.101402
1029		0.0903295
1030		0.0664165
1031		0.0929551
1040		0.361977
1042		0.207302
1043		0.0432425
1044		0.548837
1048		0.322385
1049		0.0693156
1053	0.0563919	0.034127
1054		0.373017
1058	0.0972351	0.0352677
1059		0.302388
1060	0.0666433	0.0683096
1066	0.185653	0.1488
1073	0.264716	0.150934
1080	0.0120895	0.013051
1083	0.0278821	0.0452387
1091		0.0926795
1093		0.101284
1094		0.158211
1095		0.0917867
1096		0.0486731
1097		0.307946
1098		0.573388
1114		0.196537
1115		0.0905203
1116		0.241262
1122		3.27396
1125		0.285817
1126		0.269567
1128		0.512491
1129		0.774295
1130		0.0505638
1131		0.158756
1132		0.0286608
1136		0.446402
1138		0.829823
1139		0.209502
1140	0.156511	0.0473057
1144		0.0196144
1146		0.0625247
1147		0.114255
1148	0.163889	0.0180326
1155		0.0148386
1157		0.03703
1159		0.0471833
1161		0.047229
1169		0.120815
1170		0.0374893
1179		0.106138
1182		1.08282
1186		0.250591
1187		0.751091
1188		0.151729
1205	0.103696	0.302829
1226	0.0431558	0.019173
1233	0.0376028	0.0171233
1248	0.00890082	0.0134971
1277		0.0459575
1294		0.0737995
1300	0.235195	0.291979
1303	0.0443658	0.0324322
1309	0.00479119	0.021024
1339		0.03733
1342		0.171947
1344	0.455104	0.176056
1345	0.102687	0.101282
1346		0.968405
1347		0.168715
1348		0.116884
1355	0.0634772	0.0228891
1357	0.103562	0.12236
1363	0.00995944	0.0815005
1371	0.0557975	0.0732902
1373	0.0852878	0.0750685
1374	0.0245786	0.0174312
1375		0.0188711
1376	0.0334204	0.0239392
1378		0.069368
1388	0.252885	0.0686169
1389	0.048696	0.0352019
1390	0.0170828	0.0767606
1395	0.0307011	0.0109821
1400	0.151264	0.121993
1402	0.200425	0.0156138
1404	0.542167	0.435666
1405		0.202721
1408	0.0502603	0.0525175
1410	0.751044	0.605345
1416	0.0129007	0.0520976
1420		1.21897
1421	0.010126	0.0185378
1422		0.152319
1427	0.0170368	0.0177061
1428	0.0116052	0.0344375
1429	0.0601155	0.0523348
1432	0.0510041	0.0407892
1435	0.0235828	0.0262077
1437		0.76905
1442	0.0422178	0.053825
1445	0.0256839	0.0523846
1448	0.116439	0.0460941
1451	0.00864848	0.0195055
1452	0.0670813	0.00648842
1453	0.0271086	0.0316258
1454	0.0508367	0.022915
1457	0.0605932	0.0322404
1464	1.21765	2.23484
1468	0.031346	0.0386058
1485	0.487341	1.28805
1502	0.0168575	0.0434687
1505	0.0450675	0.0731622
1511	0.159822	0.160495
1512	0.0593724	0.103714
1546	0.100595	0.0374259
1549		0.0357927
1556		0.0889446
1584		0.231465
1585	0.515207	0.456216
1592		0.0816612
1606	0.0566933	0.062779
1618	0.065606	0.0844459
1619	0.0206797	0.0694366
1625	0.0250747	0.0655457
1630	0.0667947	0.0899058
1631		0.0490031
1636		0.0329304
1640	0.0254451	0.039479
1643	0.108503	0.0525445
1665	0.021082	0.123989
1679	0.42831	0.206503
1682	0.0221748	0.0214118
1688	0.00928536	0.00672969
1692	0.276763	0.0574167
1704	0.0951303	0.113335
1709	0.00441712	0.00662402
1719	0.071993	0.0912169
1730		0.0760277
1735	0.019146	0.00812323
1736		0.0218226
1743	0.0223451	0.0144472
1748	0.0341396	0.0371314
1749	0.0365927	0.0254098
1752	0.00998166	0.0419237
1753	0.0177985	0.046276
1757	0.164078	0.0561673
1767	0.0128195	0.110006
1774	0.369946	0.323529
1777	0.471767	0.0181075
1799	0.0391501	0.0126236
1808		0.0496118
1824	0.199401	0.106367
1831	0.427004	0.204188
1835	0.0262487	0.0532474
1841	0.0505932	0.0351555
1844		1.20095
1845	0.313713	0.336692
1859		0.0320269
1861	0.0917014	0.0441395
1862	0.189255	0.139527
1863	0.113883	0.260547
1864	0.0168507	0.0107272
1878		0.135388
1880	0.0297953	0.0126336
1914	0.0117787	0.016851
1915		0.0234247
1934	0.0595469	0.0262942
1943	0.0256493	0.0517286
1950	0.180167	0.161135
1970	0.168881	0.381308
1978	0.0867688	0.558029
1994	0.0476701	0.093623
1999	0.00838567	0.0279511
2000	0.0281368	0.0919532
2001		0.0713324
2003		0.0118981
2005	0.247839	0.00715984
2029	0.0565782	0.0900095
2036	0.105182	0.138984
2060		0.0456931
2064	0.0749551	0.0540608
2065	0.09632	0.0642302
2067	0.0792408	0.0204467
2068	0.153817	0.040463
2069	0.169052	0.210717
2071		0.337298
2078	0.0127052	0.00951242
2079	0.030424	0.0977369
2081	1.69165	1.50088
2085	0.0788754	0.0646581
2098		0.412991
2105		0.00790705
2117	0.00745178	0.0122168
2120	0.0873726	0.0246602
2122	0.0127036	0.0136315
2129	0.046162	0.031682
2131	0.0559753	0.0461461
2132	0.0275627	0.0550879
2137	0.0284606	0.0131135
2138		0.0369535
2139	0.156518	0.0533738
2140	0.0580566	0.0230817
2184	0.02537	0.0167757
2196	0.0212307	0.0105288
2225	0.159885	0.0893891
2229	0.0143196	0.0458465
2246	1.13612	0.0942547
2265	0.134165	0.0530397
2336	0.0220683	0.0211677
2351	0.0110091	0.00875621
2378	0.100366	0.00035304
2397	0.032721	0.0268413
2488	0.126481	0.0546231
2522		1.24498
2542		0.174318
2544	0.0352194	0.0236929
2545	0.0622378	0.0579954
2551	0.0530318	0.0465418
2553	0.0273832	0.0537921
2555	0.0357158	0.0138833
2559	0.0302682	0.0423878
2566	0.148656	0.0467451
2571	0.0808573	0.0432579
2576	0.0394699	0.00595433
2581	0.0412021	0.0804497
2585		0.017474
2601	0.0689068	0.0378008
2611		0.962073
2612		0.227892
2628		0.239257
2634	0.0380119	0.0589255
2636	0.0440232	0.0163121
2645	0.0129729	0.056563
2648	0.06619	0.0788678
2649		0.0479303
2650		0.0444049
2653	0.0765457	0.0928664
2656	0.0577771	0.0322657
2665	0.00747878	0.0469638
2666		0.215735
2669		6.43503
2670		0.392624
2671		0.292957
2672		0.31611
2683		0.123978
2684		0.0223112
2691		0.0348128
2692		0.0590538
2693		0.0431707
2694		0.0442741
2696		0.00802969
2705	0.174655	0.180434
2707	0.114513	0.103683
2709	0.120036	0.0945649
2718		0.135083
2723	0.072589	0.0053367
2728	0.010287	0.023686
2729	0.0226882	0.019094
2731	0.0520591	0.0536858
2734	0.0214691	0.0211131
2759	0.0197171	0.0184765
2768	0.0292731	0.0172654
2777	0.0136781	0.0608609
2790		0.0921035
2793	0.0106641	0.0139012
2794		0.0513775
2796		0.00622921
2805	0.0942877	0.0834404
2809	0.0041114	0.0047188
2811	0.00417968	0.0141116
2813	0.0565469	0.0438013
2822	0.065058	0.0947159
2824	0.0366641	0.0182915
2840	0.0859849	0.0530746
2842		0.077232
2844	0.0322819	0.00865255
2846	0.105601	0.0877716
2855	0.0202412	0.0139544
2869	0.0786792	0.096594
2872	0.0301626	0.0157731
2873	0.0196247	0.121819
2876	0.0482415	0.0593148
2889	0.206177	0.197258
2892	0.0318064	0.0549118
2895	0.111753	0.0761219
2898	0.0378005	0.00596683
2899	0.0451681	0.0651991
2900	0.0541059	0.0182672
2901	0.0401244	0.0269728
2903	0.0324922	0.0556639
2908		0.042377
2909	0.0444494	0.00369429
2910	0.155215	0.136651
2911	0.0952132	0.03916
2923		0.039982
2927		0.00536197
2933	0.108974	0.103269
2935	0.0270731	0.0257859
2936	0.0347785	0.0318967
2939	0.0470059	0.0241436
2941	0.0480028	0.0350314
2945		0.00743979
2946	0.166493	0.152801
2958	0.0628642	0.0267893
2959		0.412135
2962		0.1939
2964	0.136409	0.08142
2965	0.141229	0.138209
2967		0.00907339
2970	0.00800189	0.0183031
2974	0.0494853	0.0210321
2980	0.00380475	0.017154
2986	0.0443267	0.0394452
2988	0.0305885	0.016282
2991	0.0404797	0.0384546
2992	0.00598489	0.0068953
2994		0.0373439
2996		0.0221338
3005	0.379263	0.127608
3006	0.0122386	0.0353441
3007	0.0215593	0.045378
3013	0.0137897	0.018804
3015	0.258572	0.144203
3018	0.478051	0.140045
3019	0.0794588	0.0536947
3020		0.302455
3025	0.124417	0.127256
3032	0.025231	0.0173337
3035	0.0375835	0.0238122
3038	0.0519486	0.0378275
3042	0.0115054	0.0152951
3043	0.0171967	0.00900742
3047	0.0213501	0.0136018
3049	0.025539	0.0173989
3050		1.11036
3051	0.679636	0.719779
3056		0.0595575
3058	0.0485836	0.0695792
3060	0.0887329	0.0137016
3063	0.0320023	0.0317281
3064	0.0656685	0.00605256
3067	0.0134221	0.012124
3068	0.0192783	0.0217629
3083	0.101249	0.0783741
3096	0.0180547	0.0314337
3098		0.0559979
3123	0.016596	0.0584379
3125	0.0975241	0.0835923
3127	0.0530529	0.040311
3132	0.0176442	0.0419892
3137	0.17423	0.231843
3167	0.0727286	0.0113922
3196		0.0961786
3201	0.0275559	0.0231425
3204	0.0287086	0.0202126
3205		0.0474451
3214		0.0401132
3224	0.107271	0.0913265
3228	0.000587696	0.00225471
3229		0.0755969
3238	0.00760765	0.0268658
3242	0.0215962	0.045895
3247	0.317842	0.0139655
3249		0.480738
3252		0.0329153
3259	0.0896174	0.0604241
3262	0.054539	0.0213987
3289		0.0866605
3293	0.00753067	0.00987716
3296	0.209346	0.0705814
3299	0.0366745	0.049714
3300	0.0530249	0.0203868
3301	0.0536262	0.0511999
3320	0.0761267	0.0568003
3321	0.0787344	0.138748
3328	0.0813841	0.0824278
3333	0.0153109	0.0276843
3338	0.0389106	0.0251122
3342		0.171318
3346		0.0897022
3347	0.0569612	0.0853361
3350	0.0251775	0.0215599
3354	0.0202448	0.0185286
3362		0.0418716
3368	0.0991921	0.00343389
3370	0.0184893	0.0312445
3372	0.80383	0.383712
3375	0.11852	0.0299897
3381	0.0124692	0.0106895
3387	0.0292491	0.0286538
3394	0.0461923	0.0215013
3398	0.297608	0.0261736
3414	0.383978	0.391157
3425	0.0246771	0.00377144
3434		0.0815421
3449	0.212466	0.142313
3453	0.0253856	0.0179299
3455	0.162717	0.164186
3468	0.0334372	0.0219209
3479		0.088022
3481	0.138906	0.133534
3483		0.133797
3485	0.0268598	0.168178
3486	0.00965024	0.0126727
3487	0.0190944	0.00891745
3491	0.0355723	0.0250778
3497	0.0242235	0.0316556
3503		0.0517266
3505	0.0203562	0.0207098
3507	0.0583755	0.0696954
3539	0.0189404	0.026438
3540		0.0134281
3558	0.162579	0.161973
3559	0.0206968	0.0078195
3567	0.018414	0.0172658
3579	0.163146	0.0712348
3587	0.00831902	0.0154034
3599	0.252195	0.371709
3604	0.00105339	0.000750454
3615	0.0920477	0.0154396
3618		0.0400434
3624	0.0772769	0.0163065
3625	0.141201	0.107667
3627	0.108508	0.0260928
3634	0.0307897	0.0246106
3636	0.176174	0.00687294
3641	0.169581	0.294989
3642	0.00139051	0.00128746
3643	0.010384	0.0210823
3663	0.000539319	0.00957933
3671	0.274212	0.0149449
3675	0.115648	0.0629848
3689		0.0246117
3690	0.00102877	0.00359593
3695	0.0241676	0.0147816
3696	0.0338987	0.0430275
3698	0.0216211	0.0350673
3701	0.0500645	0.0572148
3704	0.0355027	0.0427624
3707	0.0339035	0.0306386
3708	0.0123374	0.00848429
3709	0.0470247	0.109721
3715	0.0297192	0.0629111
3727	0.0255559	0.0337259
3731	0.210706	0.0330176
3749	0.0441303	0.0202764
3752	0.231321	0.0252496
3756	0.0190258	0.00920844
3762	0.224081	0.0215491
3765	0.0496145	0.0267196
3766	0.0206085	0.0225128
3773	0.0172798	0.0187471
3777	0.105084	0.119886
3780	0.0182668	0.0213172
3785	0.371187	0.105383
3786	0.0354433	0.0190808
3788	0.0184744	0.0197204
3790	0.02323	0.00681349
3792	0.0836327	0.0121392
3794	0.102033	0.0737493
3798	0.0297707	0.0291394
3819		0.172478
3820		0.0568337
3823		0.192852
3825		0.194426
3836	0.0724903	0.0421357
3837	0.134679	0.0193573
3839	0.192915	0.166117
3842	0.0137176	0.0192604
3844	0.0440801	0.0509135
3845	0.0101669	0.0112346
3849	0.0258487	0.0350197
3850		1.08311
3854	0.0809648	0.0133582
3856	0.185276	0.102931
3857	0.0510507	0.0352492
3864	0.0351595	0.0371896
3865	0.00958389	0.0161966
3878	0.0926174	0.10075
3879	0.129123	0.105372
3881	0.0856062	0.0502542
3895	0.0225544	0.0342983
3903	0.0327704	0.00940017
3905	0.0593317	0.091608
3923	0.0163567	0.0107516
3943	0.124688	0.136773
3944	0.0845473	0.04392
3956	0.0174734	0.0102782
3961	0.145249	0.28473
3964	0.0215723	0.00848191
3969	0.0182099	0.0413758
3973	0.200702	0.197183
3977	0.229831	0.176308
3983	0.093258	0.0486838
3990	0.0147783	0.0123311
4010	0.00935036	0.00864226
4011	0.0338586	0.0476489
4018	0.071993	0.0204253
4026	0.110871	0.141203
4046		0.0749328
4070	0.00907235	0.0114343
4083	0.0165523	0.00740408
4084	0.0646283	0.0200341
4085	0.233233	0.0409209
4100	0.0470959	0.0492206
4114		0.0238919
4118	0.0728354	0.0726644
4120	0.0219127	0.0269904
4137	0.0429047	0.0134856
4143	0.0198519	0.0424553
4144	0.0057063	0.0261861
4145		0.0520777
4146		0.0945025
4158	0.00959236	0.00952911
4159	0.17758	0.155569
4180	0.00640771	0.00957505
4195	0.00990358	0.0140433
4197	0.051157	0.0174008
4208	0.0385841	0.028694
4211	0.0619372	0.0938858
4226	0.0159522	0.0182252
4230		0.109704
4247		0.042666
4248		0.0126488
4252		0.0229969
4253		0.0463026
4256		0.105355
4258		0.0123769
4259		0.08942
4267	0.0111307	0.0320541
4270	0.00583573	0.00664407
4274	0.04898	0.0470066
4275	0.0689698	0.0888429
4283	0.0212246	0.0621545
4287	0.0399487	0.0504769
4290	0.0401928	0.0692838
4291	0.0115225	0.0387597
4296	0.0513555	0.0562742
4297	0.0297503	0.0378019
4332		0.00788574
4343		0.0608851
4388	0.0132158	0.044797
4439		0.207698
4504		0.0857749
4622		0.100772
4623		0.158332
4627		0.227643
4913	0.0512382	0.0638032
4916	0.0110117	0.00856954
4917	0.0753044	0.0759775
4918	0.061421	0.0306688
4924	0.208867	0.211441
4928	0.172503	0.171906
4991	0.0468881	0.0553144
4992		0.0316922
4994	0.137887	0.0170126
4995	0.118836	0.140572
4996		0.179972
4997		0.134432
5006	0.180173	0.0765786
5012	0.180589	0.0548929
5037		0.0823059
5052		0.0420084
5067	0.00370293	0.00408528
5069		0.169757
5086	0.0082113	0.0055942
5091	0.00838609	0.0152173
5092	0.0349998	0.0302959
5098	0.0288412	0.0374979
5149	0.0292649	0.00791681
5152	0.00422166	0.0081723
5157	0.0186931	0.0167166
5158	0.0520091	0.0422741
5224	0.785391	0.943437
5237	0.0109929	0.00940579
5388	0.211082	0.0908379
5412		0.0597053
5505	0.0452104	0.0444753
5524		0.0625825
5533	0.303819	0.276721
5562		0.107028
5568		0.116315
5648	0.0874266	0.0893283
5686	0.063595	0.031477
5714	0.0203747	0.0348778
5756	0.0484296	0.0364364
5793	1.38354	0.11215
5801		0.171394
5830	0.0438329	0.0474638
5888	0.0219581	0.0233897
6038	0.00668335	0.00865716
6068	0.0211127	0.0166266
6076	0.0125211	0.010654
6077	0.0125209	0.0104157
6078	0.00906189	0.00912161
6079	0.00996382	0.00746741
6099	0.0150536	0.0283351
6105	0.137075	0.122422
6115	0.00521905	0.00312411
6124		0.0311426
6145	0.0432393	0.0853506
6181	0.00670776	0.00299726
6189	0.0113755	0.0103068
6323		0.0218053
6353	0.174655	0.0850988
6354	0.105606	0.046106
6356		0.0916376
6399	0.011954	0.0150358
6419	0.138259	0.0345049
6516	0.16896	0.124776
6610	0.00719762	0.0159318
6639	0.0317637	0.0312964
6644		0.025667
6654		0.183608
6659	0.0373282	0.0258283
6660	0.0111787	0.0325381
6665		0.0632181
6669	0.0296361	0.0296058
6672	0.031533	0.0197236
6674	0.0162922	0.0081165
6676		0.0490659
6687		0.0199043
6696	0.271371	0.0912858
6704	0.0614378	0.0643218
6730	0.0190196	0.0726266
6765		0.0459233
6776		0.124226
6798		0.0770711
6802	0.0478697	0.0328457
6804	0.0057548	0.00874075
6807	0.038088	0.0241478
6844	0.0208179	0.0276551
6847		1.40184
6852	0.159494	0.0934118
6887	0.0808654	0.0769237
6896	0.02892	0.0104838
6903	0.230013	0.0333727
6929	0.393207	0.322453
6948	0.106478	0.0181417
6959	0.0215058	0.0288554
6983		0.0409662
6993	0.00508319	0.0291575
6994		0.172566
6997		0.0341262
6998		0.13819
7000		2.39118
7013	0.0334315	0.0508795
7014	0.0315506	0.0593119
7015	0.348724	0.319368
7017	0.0342909	0.059259
7021	0.0979816	0.0660035
7023	0.0779054	0.139793
7031	0.0231524	0.0215476
7032	0.0344768	0.0133622
7045	0.306544	0.0678778
7047	0.040813	0.00920381
7050	0.0254832	0.0107057
7053	0.0521312	0.00957494
7054	0.113518	0.0331771
7084	0.0310137	0.0192575
7085	0.0147544	0.0210982
7086	0.0187207	0.0401644
7093	0.0306918	0.0352263
7094	0.135675	0.078801
7096	0.0905861	0.0317325
7098	0.0111357	0.0243747
7099		0.00138604
7101	0.0838749	0.0921295
7102	0.0404866	0.0285804
7107	0.0248418	0.0340095
7108		0.232606
7112	0.0349616	0.0325821
7132	0.0973401	0.108422
7163		0.020219
7165	0.211607	0.0573192
7166		0.0931129
7171		0.0615832
7191		0.0206275
7194	0.0453165	0.0579064
7195		0.0317374
7221	0.089343	0.0719963
7222	0.120776	0.138517
7243	0.0195551	0.0307636
7244	0.0376627	0.0171455
7247		0.10814
7291	2.98131	1.47769
7400	0.0115788	0.0944637
7412	0.0421357	0.0573407
7418	0.0765953	0.0511899
7419		0.11789
7434		0.0815792
7436		0.140333
7442		0.155854
7451	0.0423171	0.0466907
7460	0.0241091	0.0192358
7462	0.0201017	0.0294965
7468		0.0353105
7490	0.063597	0.0342816
7493	0.165689	0.0538164
7498	0.0533813	0.0507379
7500	0.133624	0.0941138
7504	0.02239	0.0519788
7530	0.0170365	0.110631
7578	0.00763855	0.00733637
7583	0.643538	0.182005
7592	0.303746	0.162711
7598	0.0172444	0.0302043
7599		0.0113604
7606	0.0549859	0.0550548
7646	0.0249467	0.019325
7652	0.294324	0.080256
7674	0.0184464	0.0148866
7682		0.0218374
7702		0.0811792
7722	0.0349666	0.0587687
7724	0.263307	0.288609
7728	0.0987866	0.0949165
7730	0.00578097	0.0142872
7732	0.0556348	0.0277998
7733		0.59304
7735	0.0221369	0.0861829
7736	0.086074	0.0218735
7739	0.0335499	0.0117352
7748	0.105253	0.149648
7759	0.0655814	0.0557021
7792	0.68976	0.0314355
7802	0.0298301	0.0231702
7805	0.0247612	0.026544
7807	0.00842942	0.00588601
7815	0.00727295	0.00842562
7864	0.0144016	0.0187884
7871	0.00971684	0.0110431
7887	0.377698	0.24513
7906	0.0041012	0.0233515
7920	0.495455	0.382179
7936	0.193239	0.314252
7937	0.050664	0.0380044
7950		0.0306296
7961	0.0197867	0.0415091
8065		0.078184
8268		0.0765645
8269	0.147467	0.166563
8273	0.0319285	0.0365714
8275	0.0155332	0.0144455
8276	0.0315676	0.0153636
8280	0.0485134	0.0368604
8282	0.0482215	0.0782727
8286	0.0697288	0.148027
8287	0.11348	0.0605608
8288		0.176797
8290	0.214103	0.137586
8296	0.0757694	0.0219546
8297	0.0280683	0.064402
8298	0.068883	0.0840427
8300	0.124002	0.100012
8304		0.0772225
8307	0.0477817	0.0286121
8311	0.0781949	0.0859145
8312	0.0190774	0.0140342
8313	0.0384965	0.0213977
8314		0.555142
8317	0.170187	0.0144516
8318	0.036896	0.0209604
8319	0.113708	0.0673334
8321	0.403105	0.208351
8327	0.248671	0.0316289
8328	0.00952975	0.0422494
8329	0.0124965	0.00980338
8331	0.0472194	0.0312344
8332	0.381714	0.228801
8333	0.0189643	0.0201649
8335	0.0453242	0.0265207
8337	0.142832	0.157515
8338	0.0716377	0.1359
8340	0.0619434	0.0439632
8341	0.0740974	0.0685571
8363		0.0270155
8364		0.13049
8365		0.124455
8366		0.188403
8367		0.0486923
8370		0.0564047
8371		0.332054
8372		0.425286
8373		0.25755
8374		0.182101
8375	0.612751	0.0438622
8376	0.396547	0.0739908
8377	0.525234	0.0668908
8378	0.096242	0.0525632
8379	0.648977	0.120261
8380		0.0165819
8381		0.0585934
8382	0.367558	0.0945724
8383		0.0876493
8384	0.0656813	0.0198035
8385	0.214007	0.266346
8386		0.0761213
8387		0.058289
8388	0.422443	0.0513619
8389		0.052355
8390		0.0707745
8391	0.278673	0.598756
8392		0.0465205
8393		0.0462864
8394		0.0686629
8395	0.122584	0.0479219
8397	0.363351	0.0856348
8482		0.154852
8483	0.104314	0.0989814
8500	0.219686	0.032954
8508	0.0280894	0.0481658
8511	0.347493	0.29868
8514	0.0362244	0.0264213
8526	0.061035	0.151506
8529	0.0296247	0.040332
8530	0.0168666	0.0117557
8531		0.99696
8535	0.0510575	0.0278923
8536	0.0830794	0.00423075
8539	0.118127	0.0153418
8540	0.0356678	0.0258554
8541	0.0296729	0.0234279
8545		0.0295708
8553	0.024702	0.0175656
8555	0.0299703	0.0144189
8588	0.0285457	0.0625061
8589	0.140279	0.0898084
8591	0.0684946	0.0435546
8596	0.0410728	0.0676698
8656	0.0205251	0.0342022
8658	0.0126333	0.010772
8684	0.270047	0.0227894
8685		0.688625
8686	0.0317429	0.0210824
8687	0.0646632	0.0386391
8695	0.20458	0.159011
8698	0.00879513	0.01032
8725	0.0674699	0.0603893
8726	0.0698911	0.0691442
8751	0.0249932	0.0328419
8765	0.0460031	0.0217652
8769	0.0635663	0.0924445
8781	0.0170989	0.0303452
8782	0.0289907	0.0330188
8786	0.09605	0.0434661
8791	0.149908	0.0192171
8800	0.156694	0.107583
8826	0.0135229	0.0204621
8851	0.115232	0.0476504
8862	0.0626398	0.0635878
8877	0.0989319	0.0897107
8891		0.0499366
8902	0.35107	0.296136
8920		0.0215591
8937	0.0663647	0.0310721
8938	0.101843	0.07483
8945		0.0813489
8982	0.172866	0.0381237
8992	0.0156157	0.0234658
9006	0.043882	0.0666792
9026	0.0287801	0.043562
9029		0.0197562
9033	0.0260466	0.0142851
9035	0.0406136	0.0540547
9044	0.0209202	0.0503888
9052	0.0109017	0.0129763
9068	0.060911	0.0228947
9071	0.0394441	0.0482537
9072	0.0157276	0.0011718
9078	0.473038	0.0405589
9081	0.0307641	0.0124839
9092		0.0320447
9094		0.158308
9096		0.0417662
9098		0.0254423
9100	0.152223	0.0325439
9101	0.0875561	0.173307
9102		1.11655
9105	0.134023	0.0572105
9110	0.0171896	0.0483792
9114		0.102617
9124	0.0393728	0.0209901
9139		0.0352024
9142	0.0626227	0.0351002
9153		0.00370081
9154		0.00469997
9161	0.118789	0.133891
9165		0.0359907
9166		0.0455422
9167		0.0179237
9175		0.0266672
9176	0.0602234	0.0426114
9178	0.00674191	0.00670091
9182		0.300696
9184	0.038576	0.105745
9186		0.0554204
9188	0.132401	0.0937141
9193	0.0208122	0.0172961
9195	0.0193358	0.0111567
9198		0.140775
9199		0.00719039
9209		0.798406
9210	0.189435	0.160366
9214	0.0576899	0.00865859
9216	0.0143943	0.0733454
9219	0.0313267	0.0349325
9239	0.0303532	0.0206133
9271		0.0231036
9293	0.077161	0.100558
9303	0.0320158	0.0294557
9310	0.0166889	0.0244847
9325		0.0665081
9349	0.0129377	0.00359363
9354	0.0404853	0.0229647
9466	0.064769	0.0688651
9472		0.705015
9475		1.36894
9487		0.882206
9488		0.0404793
9489		1.49824
9490		0.0372653
9492		0.16568
9493		0.054671
9494		0.145325
9495		1.39569
9496		0.617264
9497		0.470285
9498		0.161377
9499		0.974838
9500		0.0961343
9501		0.0848133
9504		0.474937
9505		0.395565
9506		0.0859662
9507		0.713318
9508		0.577796
9509		3.96069
9510		0.214757
9511		1.15396
9512		0.442401
9513		0.132158
9514		0.222562
9515		0.103211
9516		0.534427
9517		0.815458
9518		1.38101
9519		0.124388
9520		1.04506
9521		0.395732
9522		1.27994
9523		0.433189
9524		0.260701
9525		0.570101
9526		1.08448
9527		0.0683266
9529		1.47512
9530		1.02832
9531		1.34024
9546		1.11015
9547		6.62927
9550		0.964633
9556		0.187937
9562		0.0974796
9565		0.574731
9566		0.288037
9569	0.034057	0.0681478
9570		0.0682998
9583		0.0979465
9584		0.102341
9599		0.506271
9622	0.109107	0.0589056
9623	0.0199947	0.0243397
9624	0.0250948	0.0174376
9625	0.170855	0.145266
9627	0.0573583	0.0308189
9661	0.164576	0.104882
9665	0.0356827	0.0245682
9668	0.0309644	0.0399612
9669	0.0424534	0.0425854
9695	0.035287	0.150282
9756	0.116714	0.145157
9767		0.0448717
9789	0.114038	0.0732625
9804	0.012091	0.0116604
9823	0.0596053	0.056156
9844	0.0670004	0.021835
9845	0.0632268	0.00375822
9851	0.0961622	0.727169
9866	0.0132981	0.0336793
9877	0.0203656	0.032771
9888		0.0326192
9889		0.425884
9890		0.725602
9891		1.20652
9901		0.0719434
9923		0.0237657
9924	0.295119	0.150944
9929	0.0189401	0.0800865
9930		0.0699644
9931	0.13498	0.11408
9933		0.0212107
9935		0.159958
9942	0.0354353	0.356222
9945	0.123786	0.082975
9950		0.058403
9958	0.0448503	0.137754
9959		0.158951
9960		0.0464621
9964		0.050227
9969	0.114501	0.0201781
9979		0.226309
9992	0.134281	0.0196158
9993	0.0296558	0.0609717
10010		0.142894
10013	0.0496166	0.0571458
10014		0.154757
10022		0.0748586
10023		0.6106
10025	0.0191244	0.30647
10026		0.083804
10035	0.1322	0.233343
10053	0.0342504	0.408679
10056		0.0392699
10066	0.0244708	0.0173662
10067	0.10732	0.119821
10071		0.688055
10072	0.0442845	0.0543093
10073		0.16332
10075	0.0131973	0.00440268
10092	0.047496	0.0362798
10094	0.0416421	0.029758
10095	0.119139	0.0393172
10096	0.0403407	0.0365768
10097	0.15548	0.0923115
10099	0.127836	0.0494679
10105	0.0358789	0.046657
10107	0.0383127	0.0275299
10112		0.0311925
10118	0.112226	0.066659
10119	0.0788288	0.070248
10121	0.0924329	0.0889185
10130	0.0424791	0.0209225
10144		0.134439
10153	0.104867	0.0466164
10158	0.0223872	0.013387
10163	0.0600706	0.117873
10173	0.0137716	0.0525697
10175	0.0554012	0.0400433
10178	0.14714	0.15182
10188	0.0726863	0.0261494
10201	0.0229038	0.0225151
10230	0.0274928	0.0344425
10231		0.0270084
10233	0.0625571	0.0898795
10244	0.101279	0.181943
10245	0.0222854	0.0255276
10248		0.0692572
10282	0.1055	0.0968321
10284	0.00513903	0.0205417
10285	0.0319316	0.00802352
10289	0.0540912	0.015973
10291	0.0878955	0.00596154
10298		0.174357
10299		0.0612566
10316	0.0433905	0.0432118
10319	0.0657732	0.103917
10340	0.173219	0.0850299
10346	0.0556294	0.0360176
10348	0.0686597	0.030766
10352	0.0938748	0.0930099
10362	0.0160803	0.0348287
10364	0.0443022	0.0216841
10379	0.0500355	0.0358765
10410	0.0553152	0.0159961
10450	0.208479	0.103268
10456	0.767918	0.674119
10457		0.54891
10465	0.380427	0.0132499
10468	0.0312853	0.0323982
10513	0.117318	0.113589
10528	0.18995	0.288086
10554		0.177056
10555	0.0444766	0.0730385
10584		0.0984401
10608		0.141902
10622		0.154379
10630	0.0186368	0.0107293
10632	0.0372021	0.0388362
10636	0.0158158	0.0325885
10640	0.00628159	0.063181
10669	0.0149934	0.0179498
10671	0.0275484	0.0229656
10677	0.0178693	0.143016
10678	0.0298161	0.0379799
10693		0.0231323
10695		0.0978361
10709		0.0160462
10712		0.147657
10713	0.0319896	0.0200575
10721		0.030125
10748	0.04905	0.0427977
10759	0.0144811	0.0337965
10776		0.292296
10780		0.133174
10788	0.0598604	0.0594472
10820		0.0347607
10823	0.00655648	0.0470667
10832	0.017333	0.0223196
10842		0.0164887
10855		0.120435
10860	0.0343544	0.0548777
10879	0.00399349	0.0165891
10907		0.211406
10930	0.0650225	0.119881
10942		0.0162439
10955	0.030334	0.093252
10957	0.0596523	0.0853373
10958	0.0682625	0.0785355
10987	0.0270238	0.0215086
11035	0.242621	0.13377
11052		0.0258297
11053		0.0335249
11091		0.028874
11092		0.101945
11093		0.202554
11114	0.0143922	0.010628
11115		0.0244862
11118	0.0267791	0.0292696
11119		0.0660712
11124		0.025046
11125	0.0689882	0.009807
11142	0.139204	0.0541707
11145	0.0358452	0.0535702
11166	0.26034	0.0955094
11234	0.00692749	0.00955295
11245		0.0608277
11253	0.00669531	0.0446618
11255	0.0120571	0.0361253
11262		0.0167535
11269		0.0287164
11320		0.122651
11377	0.236362	0.0881166
11382	0.245757	0.17634
11422	0.273149	0.272138
11434	0.00681173	0.0198081
11435		0.673794
11436		1.29519
11443	0.279144	0.445582
11446		0.250161
11452		0.32609
11458	0.16178	0.0105332
11459		0.205756
11460		0.234572
11469		0.433057
11472		1.00655
11474		1.35272
11476		0.104859
11484		0.228845
11491	0.121967	0.120575
11496	0.0190206	0.12222
11511		0.144971
11513		0.198305
11514	0.405095	0.0339395
11515	0.239692	0.15512
11516		0.0544598
11524	0.339855	0.189983
11539	0.00994297	0.015163
11558		0.0298448
11569	0.0143713	0.0781505
11581		0.0278553
11592	0.0329074	0.0458433
11597	0.00264058	0.0228508
11600	0.0706089	0.0664598
11601	0.177423	0.0177975
11611	0.0189166	0.0570333
11615	0.0242732	0.0224884
11616	0.275647	0.0722243
11623	0.0634074	0.110907
11631	0.313088	0.302897
11651	0.0915467	0.138546
11653		0.106985
11687	0.0427225	0.0462262
11691	0.0123923	0.00890762
11700	0.0406444	0.00783365
11771		0.0355845
11772		0.0685145
11773		0.0534834
11823	0.183027	0.107573
11851		0.0657618
11856	0.0354054	0.0154141
11883	0.0891238	0.0230771
11886	0.0395625	0.0807631
11891	0.0539991	0.0215631
11892	0.00486088	0.00754029
11898	0.0106194	0.0256581
11903	0.0266406	0.0178966
11906	0.131579	0.0497744
11924	0.0274126	0.0141425
11937		0.280483
11962	0.020517	0.0211297
11979	0.0320609	0.036704
11980		0.116763
11989	0.0312668	0.0399156
11990	0.0678653	0.0637436
11997	0.0162192	0.0155078
12000		0.533015
12001	0.00552274	0.0174764
12014	0.0317759	0.0260847
12016	0.0128236	0.0157271
12019	0.200424	0.0702716
12025	0.160961	0.127524
12030	0.0889836	0.0325969
12031	0.0160437	0.0138585
12034	0.0696259	0.00823799
12042		0.280347
12054	0.039746	0.0400615
12074	0.115372	0.0576069
12089	0.0514581	0.021948
12095		0.025471
12097	0.0228403	0.0273013
12116	0.420779	0.453486
12120	0.0109276	0.0312341
12131	0.22417	0.0548379
12132	0.0181354	0.041306
12136	0.0477754	0.0813833
12140	0.072521	0.0839344
12155		0.0139985
12171	0.0986313	0.00973909
12197	0.061562	0.0551439
12201	0.00868565	0.039862
12206	0.208172	0.19742
12236	0.0309258	0.0902757
12237	0.0403327	0.0609778
12249	0.0437232	0.0118625
12252		0.0453078
12253	0.227119	0.0911774
12261	0.00825326	0.0143547
12310	0.014975	0.0257529
12313	0.102578	0.121788
12317	0.116175	0.1177
12327		0.0294496
12363	0.00630361	0.00126565
12364	0.0357506	0.0272778
12368	0.0264883	0.010165
12384	0.0172909	0.0115106
12385		0.0348927
12389	0.00952093	0.036085
12423	0.633045	0.205612
12429		0.153675
12434		0.437086
12453	0.0457086	0.10865
12456	0.0321797	0.138045
12473		2.06546
12521		0.226215
12522		0.209286
12529	0.0958462	0.0576783
12535		0.105654
12544	0.178813	0.0362418
12548		0.317774
12549		0.0668854
12554	0.00794047	0.0277235
12555	0.00182965	0.021673
12558	0.0198611	0.0491519
12560	0.00932442	0.0330275
12569		0.0353418
12570	0.0323814	0.0537042
12571	0.010973	0.0070722
12578		0.0129683
12590	0.0164487	0.0107771
12599		0.0835953
12602		0.143297
12611		0.0327355
12613		0.0284962
12628	0.278578	0.0238645
12632	0.311532	0.0191495
12635		0.135144
12641	0.0115495	0.0301327
12647		0.0557507
12648		0.0457506
12656	0.0255917	0.0260202
12674	0.121185	0.0964825
12677		0.0667491
12684		0.917529
12693	0.106351	0.226708
12702		0.208252
12721		0.0984573
12722		0.0384248
12742		0.201916
12745		2.27223
12752		0.0605318
12776		0.050211
12777		0.390907
12778		0.0164758
12779		0.0317221
12783		0.0107318
12786		0.373927
12787	0.13382	0.132312
12788		0.00634172
12789		0.0132188
12794		0.0107905
12797		0.00931164
12798		0.0770419
12799		0.0199252
12801		0.0183073
12805	0.0183848	0.00328386
12806		0.0309774
12807		0.0216789
12808		0.067937
12818	0.0107472	0.00944087
12822		0.0753599
12823		0.0113117
12825		0.0216462
12831		0.0139632
12842	0.298328	0.36083
12898		0.393287
12908		0.0127521
12937	0.021864	0.0505961
12959	0.0471111	0.0334475
12971	0.0264064	0.0121955
12989	0.123321	0.108333
12996	0.376146	0.0521687
13008		0.469646
13009		0.134141
13010		0.0734312
13015	2.26039	0.999732
13016	3.02369	0.336508
13019		0.396329
13020		0.19142
13022		1.18097
13023		1.57155
13024		0.0869822
13030		0.0947878
13039	0.5371	0.323325
13066		0.732272
13069	0.0538998	0.737958
13070		0.624711
13077	0.23074	0.385247
13088		0.662492
13101	0.138808	0.0477289
13103		0.0579952
13104		1.35503
13112	0.350577	0.120371
13113	0.0484614	0.0294343
13119	0.0216161	0.0221238
13122	0.258671	0.280698
13125	0.291995	0.133646
13137	0.921981	0.75829
13146		3.98209
13150		1.70087
13152		0.153436
13154	0.108681	0.195953
13157	0.183914	0.0707742
13163	0.332128	0.446494
13177	0.322926	0.212726
13184	0.129733	0.172803
13190	0.115588	0.14678
13199	1.3563	0.525936
13202		1.11857
13213		0.581499
13214	0.442803	1.13258
13217	0.610643	0.187273
13245	0.0422214	0.0503473
13281	0.224019	0.11929
13306	2.18806	0.54791
13312		0.0566966
13316	0.231235	0.364399
13330	0.358586	0.174315
13331	0.299788	0.0917123
13333	0.289741	0.0313564
13341	0.0100288	0.0122594
13349	0.608039	0.200683
13350	0.208873	0.250592
13364		1.08911
13378	0.0991129	0.0976239
13401	0.0501373	0.0653599
13425		0.247211
13445	0.148	0.165797
13451	0.131672	0.156952
13468		3.14387
13477		0.266939
13479	0.0234112	0.0273365
13488		0.665545
13493		0.715431
13525	0.0311122	0.0342323
13526	0.824768	0.142742
13527	0.245501	0.128295
13530		1.29034
13540	0.157694	0.0113313
13544	0.565375	0.0917169
13545		0.120286
13553	0.0768447	0.0644702
13565	0.0634943	0.0962098
13566	0.0602915	0.0853168
13579		0.168138
13608	0.0388686	0.0535967
13611	0.0162863	0.0686942
13618	2.7565	0.112509
13621	0.197695	0.123819
13623	0.179451	0.0481144
13628		0.290208
13638	0.148603	0.101993
13647	0.0966178	0.0728646
13656		0.724099
13661		0.169061
13679	0.136137	0.0970271
13682		0.0498507
13732		0.14634
13740	0.0666535	0.0622325
13757	0.236115	0.0239689
13759	0.675821	0.366212
13762		0.148225
13774	0.30976	0.0801273
13779		0.880133
13780	0.0481161	0.045761
13781	0.167055	0.136222
13782	0.2206	0.0944595
13787	0.0841814	0.0750216
13800		0.135342
13821	0.0928089	0.162561
13823	0.01532	0.0241369
13831	0.296424	0.103392
13836		1.10683
13839	0.0590708	0.0424755
13844	0.12995	0.0611127
13854	0.0440501	0.0443406
13863	0.795209	0.131208
13884		2.9205
13885	0.0464262	0.231415
13886	0.177398	0.0540296
13890	1.14994	1.67412
13899	0.102796	0.0825695
13906	0.604166	0.247709
13909	1.07295	1.03666
13922	0.296299	0.142758
13929	0.0935376	0.0263898
13955	0.311925	0.160414
13963		0.706012
13989	0.299585	0.211253
14008	0.20959	0.0211196
14011	1.66563	2.5473
14023	0.17768	0.0785636
14026	0.288837	0.130212
14037	0.646052	0.41602
14039	2.97996	1.55725
14042	2.09418	0.444864
14051	0.0373152	0.0578647
14056	0.240814	0.161036
14065	0.0875328	0.102213
14070	0.303818	0.159362
14111	0.127578	0.075966
14114	0.345387	0.0836062
14127	0.0849665	0.0767548
14138	0.2579	0.446756
14139	0.264024	0.107672
14154	0.118661	0.0476667
14156	0.15413	0.0575638
14158	0.197824	0.0736809
14165	0.502905	0.0842694
14166		0.112307
14167	0.537828	0.525029
14171	0.0819995	0.0893475
14175	0.0836413	0.059742
14183	0.176445	0.0753862
14193		0.00594953
14195	0.82089	0.197635
14205	0.00861135	0.0096578
14215	1.39067	0.420724
14233		0.873296
14246	0.322281	0.0130667
14253	0.127225	0.0848728
14257		0.149398
14262	0.355081	0.0201641
14267	0.0928603	0.0787372
14271	0.579624	0.20312
14320		0.310984
14348	0.683216	1.10509
14369	0.304456	0.572068
14373	0.0769011	0.15725
14382	0.129822	0.0834185
14384		1.88642
14386		2.00028
14393	0.159719	0.134375
14397	0.201094	0.113698
14404	0.53015	0.277338
14408		0.699797
14409	0.0591863	0.428055
14410		0.347412
14411		0.191389
14420	0.0959212	0.0285184
14467	0.418906	0.153557
14486	0.56637	0.119022
14490	0.502338	0.0229373
14524	0.136173	0.0764505
14536		0.267946
14537	0.0913025	0.109534
14539	0.0432709	0.0295395
14544	0.0206001	0.0706371
14552	0.0628814	0.0322563
14570	0.00595092	0.259634
14571	0.330087	0.319878
14592	0.452853	0.284592
14601	0.369595	0.241879
14603	0.344588	0.402697
14610	0.422494	0.0693141
14637	0.288702	0.618637
14674	0.0987691	0.181523
14686	0.572403	0.434044
14743	0.1714	0.153519
14744	0.00655901	0.00629682
14746	0.00778591	0.008971
14747	0.0108637	0.0114228
14752	0.0219896	0.125749
14775	0.576272	0.0250544
14781	0.0267196	0.132138
14832	0.00651388	0.248342
14847	0.512871	0.281828
14848	0.289595	0.141774
14850	0.00335702	0.0903712
14854	0.157845	0.09803
14860		0.47318
14861		0.362682
14867	0.101631	0.0301036
14875		0.0886998
14876	0.466855	0.54685
14950		0.170289
14951	0.23282	0.083493
14952		0.119039
14976		0.135942
15019	0.00466924	0.0091085
15091	0.154164	0.0635788
15095	0.0568603	0.029331
15109		0.131286
15137	0.658253	0.511392
15152	0.241679	0.0849115
15190	0.045989	0.041254
15215	0.118589	0.0143892
15222	0.0149395	0.0133427
15271	0.464596	0.229009
15277	0.131705	0.0789883
15292		0.00825844
15331	0.0441427	0.0647697
15346	0.184975	0.103687
15395	0.0894656	0.105869
15436	0.251178	0.0429617
15451		0.0428539
15478	0.20003	0.197957
15492		0.151021
15540		0.130667
15556	0.102621	0.112313
15578		0.0605845
15594	0.292699	0.299864
15650	0.0618927	0.0558716
15662	0.0460716	0.0220314
15678	0.113202	0.0268311
15728		0.0484457
15739	0.386551	0.237858
15748	0.149939	0.0405627
15818	0.22621	0.154133
15870	0.0292902	0.0282672
15878		0.110578
15895	0.0589338	0.069901
15900		0.0752344
15908	0.120686	0.0150668
15935	0.0202625	0.0385849
15940		0.0674227
15945	0.0406907	0.0824424
15946		0.3343
15947		0.559326
15948	0.0163147	0.0132251
15949	0.0104575	0.149823
15950		0.0239487
15954		0.333819
15955	0.0151846	0.0387406
15956	0.0219433	0.0362334
15957	0.0405156	0.036058
15963	0.027815	0.041791
15964		0.350757
15974		0.0573336
15975	0.027317	0.0198334
15978	0.00384906	0.0130993
15980	0.0193584	0.0179764
15982	0.00306119	0.0118486
15984		0.15812
15991	0.0148686	0.024974
15993	0.0645926	0.0911459
16016	0.024224	0.0403813
16019	0.0693895	0.162421
16021	0.0846071	0.152239
16027		0.0936646
16029	0.0219723	0.0711047
16032	0.0506237	0.140046
16033	0.039641	0.0282081
16034	0.0541568	0.0508801
16035	0.0146109	0.110873
16036	0.0324655	0.0554662
16038	0.0165001	0.0243737
16047		0.28067
16050	0.0685158	0.0176015
16053	0.176274	0.294579
16056	0.00293227	0.140638
16057		0.019302
16061	0.0525578	0.0505264
16065	0.0601007	0.00494641
16070		0.0808869
16071		0.0872476
16074		0.0756274
16080	0.0555381	0.117917
16082	0.250766	0.0255835
16085		0.26165
16086		0.205849
16089	0.13952	0.0684559
16090		0.457425
16094	0.0424302	0.0552713
16096	0.0791449	0.116721
16100	0.0178578	0.0214458
16112		0.144175
16178	0.108592	0.0901796
16179		0.0355485
16185		0.154384
16189		0.139667
16214	0.133071	0.0583633
16233	0.0907327	0.0830466
16235		0.375806
16238		0.567285
16241		0.452357
16246		0.0329367
16249		0.0385344
16250		0.235957
16251		0.216437
16255		0.0438281
16256		0.299602
16263		0.1506
16269		0.0358082
16281		0.0206914
16283		0.132421
16284		0.300641
16288		0.0812238
16307	0.0880671	0.0444057
16308	0.204266	0.0110461
16311	0.0190025	0.00694213
16313	0.0888315	0.0487211
16317	0.0885272	0.063624
16318	0.114875	0.0903191
16319	0.0181107	0.0333585
16340		0.0950082
16355	0.0165199	0.0251428
16357		0.015275
16359		0.0233935
16361	0.0459758	0.0698592
16374	0.0269349	0.01234
16378		0.124322
16380	0.539228	0.0119565
16390	0.0181677	0.0222639
16393		0.126206
16426		0.0570318
16428		0.0980505
16433		0.0389832
16434		0.034986
16436		0.0196754
16437		0.0290092
16438		0.119469
16440		0.0347033
16442		0.0495459
16443		0.039913
16444		0.102007
16445		0.0144986
16452		0.0784378
16463	0.0129111	0.0138037
16468		0.0819325
16471		0.054122
16476	0.174624	0.0435699
16478	0.0718682	0.0691026
16482	0.0742752	0.0208265
16486	0.0678233	0.0382376
16487	0.125869	0.188376
16488	0.0669878	0.00598025
16490	0.025548	0.0219181
16492	0.199172	0.0618137
16496	0.0158933	0.018647
16497	0.0434401	0.0307861
16499	0.0496369	0.0247975
16500		0.0378595
16502	0.00830333	0.00557983
16504	0.0285747	0.0171521
16505	0.0892197	0.0396128
16508	0.21729	0.0782526
16509	0.0502373	0.0217875
16510	0.532965	0.0182922
16515	0.0303691	0.0544194
16517	0.0419063	0.0309385
16518	0.123978	0.132337
16530	0.0341125	0.0183881
16532	0.178508	0.130183
16533	0.030645	0.0062264
16538	0.0842186	0.432799
16543		0.0530087
16547		0.0138711
16559	0.0314982	0.0270946
16560	0.149044	0.215026
16571	0.0276994	0.0349554
16580	0.0168557	0.0138635
16586	0.044641	0.0311984
16590	0.0228264	0.0195835
16603		0.203234
16605	0.0285057	0.0373088
16609	0.0181253	0.0203757
16611	0.0297465	0.293006
16616	0.0150699	0.0350759
16644	0.218249	0.248993
16645		0.113024
16647		0.238
16648	1.01433	0.142183
16659		0.0758529
16670		0.0102906
16673	0.0208655	0.0173187
16674	0.024364	0.0141727
16693		0.111873
16694		0.00952871
16702	0.0454599	0.0755468
16726		0.247107
16727		0.233159
16728		0.543095
16729		0.20768
16731		0.182812
16733		0.40022
16738		0.360717
16762	0.0217666	0.024533
16773	0.0687907	0.0800337
16782	0.00280108	0.00211269
16784	0.0293689	0.0110359
16801		0.131496
16808	0.00139175	0.00348245
16811		0.00169224
16812		0.00357952
16816		0.0192709
16819		0.173717
16834	0.103767	0.119679
16875	0.0688266	0.0187851
16877	0.0532121	0.027696
16891	0.0203187	0.018631
16895	0.0190459	0.0152777
16897	0.0057374	0.0133573
16898	0.0523646	0.0113263
16925		0.144408
16927		0.1724
16928		0.0888555
16929		0.327649
16930		0.416487
16931		0.131655
16933		0.0247241
16934		0.0461234
16935		0.334479
16936		0.259825
16937		0.382842
16938		1.52034
16939		0.0759485
16940		0.172657
16942		0.492578
16943		0.139217
16944		0.0702959
16948		0.0661891
16951		0.17191
16952		0.816605
16955		0.326612
16959	0.0209799	0.0516803
16960		0.0466139
16961	0.0339707	0.0219266
16962		0.213515
16963	0.0224514	0.0164599
16965	0.042754	0.0412463
16966		0.0108907
16967		0.0488691
16999		0.354267
17011		0.116772
17023	0.00766415	0.0130158
17032	0.0588898	0.0263228
17033		0.0650917
17044	0.0101437	0.18838
17045	0.0089051	0.158419
17049		0.161646
17051	0.0388841	0.0377498
17053		0.215938
17075	0.0695212	0.0323937
17086		0.131707
17087	0.142508	0.127896
17091	0.0481397	0.0468173
17100	0.00208933	0.0150292
17116	0.00487859	0.00442036
17133		0.341941
17144		0.14397
17145	0.0230676	0.00835634
17146		0.495405
17151	0.0113355	0.0330538
17155	0.0132299	0.011345
17157	0.0153302	0.0137054
17161		0.274884
17164		1.80491
17201	0.0502526	0.0484882
17250		0.450281
17263	0.231383	0.236941
17274	0.0377996	0.0239629
17276	0.014731	0.0619055
17280	0.0169634	0.0418105
17317	0.090492	0.0930357
17338	0.0389586	0.0241549
17341		0.288585
17343		0.00654025
17344		0.0149062
17348		0.022009
17351	0.42232	0.37315
17352		0.0513274
17358	0.154292	0.154592
17361	0.0168621	0.0112026
17365	0.0289897	0.0216003
17371		0.0344814
17404	0.0330392	0.0459473
17408		0.0499575
17416	0.0165322	0.0149349
17419	0.00337603	0.002795
17421	0.017593	0.00564412
17429	0.0942948	0.107628
17454		0.0575456
17455	0.0219524	0.018051
17458	0.046552	0.0300564
17460	0.0116699	0.0173988
17468	0.0200178	0.025699
17486	0.0477144	0.0467247
17494	0.0204894	0.039434
17511	0.0343551	0.0157942
17525	0.00821999	0.0231589
17530		0.192435
17559	0.0166823	0.0327995
17566	0.127809	0.0887735
17580	0.0163328	0.0116983
17584	0.0511239	0.0310872
17588	0.0394155	0.0440266
17589	0.0306848	0.0502135
17592	0.0539057	0.0598815
17597	0.0459451	0.0715673
17603	0.0028744	0.00326218
17606	0.00494634	0.012674
17608	0.0463662	0.0278257
17623		0.0923636
17626		0.110184
17627		0.0224032
17634		0.0369283
17636		0.100694
17641		0.0328341
17642		0.0272673
17643		0.00650801
17645		0.0802874
17647		0.0246263
17650		0.00480948
17654		0.0695082
17657		0.0220766
17660	0.259595	0.209245
17662	0.0304475	0.0127414
17664	0.0806555	0.0709579
17665	0.0705056	0.24467
17670		0.133272
17671		0.196167
17676		0.320142
17719		0.0659371
17720		0.049011
17723	0.675839	0.469983
17731		0.0427633
17735		0.246205
17747		0.14963
17748		0.188571
17750		0.140993
17753		0.247711
17754		0.106874
17755		0.248145
17758		0.105551
17763		0.160284
17771		0.405261
17772		0.0323883
17774	0.0094944	0.0444976
17776		0.114695
17778		0.0759819
17781	0.0705962	0.103711
17790		0.0353842
17800	0.143402	0.0902676
17811		0.0164695
17816	0.0899449	0.061223
17828		0.325014
17831		0.0255264
17841		0.0676378
17842		0.0205159
17844	0.119951	0.125481
17860	0.033416	0.028323
17866	0.0158308	0.0246232
17869		0.546447
17870	0.125172	0.0500194
17871		0.110226
17873	0.0631808	0.0487078
17874	0.0215666	0.0077982
17882	0.0255949	0.0343711
17884	0.00957744	0.0119473
17886	0.118646	0.0339464
17887	0.190223	0.182084
17890	0.0322201	0.0135647
17891	0.00844061	0.0127727
17892	0.0130888	0.00309995
17894	0.019155	0.00648385
17895		1.0067
17896		0.166505
17901	0.105231	0.0237947
17902	0.122334	0.0875311
17903	0.0594953	0.0505116
17906	0.0339578	0.0312192
17912	0.0402113	0.052093
17914	0.0296753	0.0282483
17919		0.0439603
17927	0.0411388	0.0367757
17928	0.113779	0.0960695
17930	0.192489	0.155004
17943	0.0208215	0.0285781
17972	0.0649864	0.0587391
17973	0.127826	0.101747
17984	0.0125076	0.0100109
17988	0.0767309	0.122163
17993	0.248698	0.142509
17997	0.0709907	0.0595465
17998	0.0304314	0.0207925
18000	0.191393	0.155243
18010	0.0288107	0.0193552
18026	0.0634313	0.0521318
18039	0.0147343	0.014835
18041	0.0975911	0.0268694
18054	0.0317881	0.044958
18055		0.00683818
18057	0.0590966	0.0650973
18058	0.118242	0.0693839
18059	0.0349112	0.00998787
18067	0.060196	0.0769994
18069	0.0215349	0.0129952
18074	0.0410298	0.0549166
18083	0.0261061	0.0504599
18105		0.0251492
18107	0.0239715	0.0260833
18108	0.0357088	0.0485732
18120	0.09981	0.0261168
18121	0.0679168	0.0356262
18124		0.0419992
[truncated: 2,886 more rows]

## Sheet: fig_s7a_ternary_data
system_ID	MAE_sys_modUNIFAC_TPX	MAE_sys_HANNA_TPX
9	0.00792902	0.00832225
16	0.10029	0.247798
49		2.14955
58		0.0417955
59		0.0940772
61		0.0146935
62		0.288773
63		0.284993
67		0.021686
68		0.0719925
69		0.13442
85		0.315221
103	0.0385826	0.0343335
124		0.00855015
127	0.029215	0.0308948
131		0.445238
156		0.179267
158	1.0424	0.215424
179	0.0687386	0.0389119
182	0.0340784	0.019751
183	0.00753431	0.0724346
186	0.891982	0.456071
190	0.0069487	0.00581117
191	0.0412214	0.0471437
194	0.128091	0.00992095
218	0.101073	0.0350809
241	0.0807707	0.0589317
311		0.0237641
319	0.0108639	0.00786935
332		0.112098
335		0.284389
359	0.0958919	0.368936
378		0.270304
379		0.059321
380		0.168651
382		0.0415125
470	0.0291387	0.0204429
474		0.0174218
482	0.011548	0.022201
490	0.0414213	0.081641
499	0.373857	0.127245
501	0.0952399	0.0778527
511	0.00726159	0.0115339
523		0.72268
537		0.023206
543		0.107084
551		0.225244
560		0.0732093
599		0.0759816
600	0.0108841	0.0200024
622	0.0505063	0.0393799
626	0.0377181	0.0220798
651	0.00838476	0.00851673
654	0.170196	0.0691981
688	0.0820287	0.0541584
747	0.0811676	0.0615223
751	0.101083	0.0900613
764	0.0304569	0.018354
770	0.0312703	0.0153367
810	0.014777	0.0322831
811	0.0450772	0.0432159
816	0.0634483	0.022027
822	0.00735129	0.0455656
833	0.0213608	0.0194358
838	0.0530571	0.0630676
841	0.205798	0.197213
849	0.0638779	0.399946
864	0.0959443	0.0411838
866	0.0138366	0.0196388
873	0.139774	0.264569
914		0.335562
929		0.262173
936	0.00755717	0.0113611
941	0.0128804	0.0169461
944	0.0266159	0.0162971
957	0.0231836	0.0164273
1006	0.00832056	0.0110073
1008	0.0908821	0.0706778
1009	0.00654171	0.0166321
1054	0.00997466	0.0198642
1063		0.0388776
1124	0.115658	0.118542
1126	0.00711452	0.0101267
1127		0.319132
1141	0.0605563	0.0674592
1157		0.00629114
1189	0.0227254	0.0811305
1389	0.0109407	0.0207119
1404		0.242399
1453		1.3755
1502	0.00663334	0.00700975
1503	0.00628412	0.0102812
1529	0.05442	0.200947
1562	0.9245	0.87977
1563	0.364023	0.552435
1577	0.386145	0.528311
1595	0.131952	0.0684258
1598		0.0432979
1600	0.0929702	0.0540279
1614	0.929979	0.684843
1618	0.0376618	0.0400682
1766		0.026607
1866		0.387031
1902		0.0689838
1905		0.0315586
1906		0.321785
1910		0.769397
1911		1.05531
1923		0.079249
1960	0.0635311	0.0229075
2014	0.227874	0.903407
2224		0.0979108
2225		0.0787201
2287	0.0900146	0.0403626
2339	0.172238	0.0901325
2350		0.3043
2361	0.537457	0.158202
2370		0.0553545
2371		0.0837186
2430	0.103038	0.101554
2469	0.996875	0.0820033
2512		0.443162
2802		0.3305
2813		2.45136
2814		2.26215
2815		2.3935
2823	0.0140087	0.0283677
2847		0.261184
2849	0.509111	0.613791
2860	0.0531038	0.0398852
2880		0.0788144
2888	0.252747	0.23074
2954		0.534629
2956	0.41042	0.668539
2957	0.656709	0.895862
2984		0.322243
2985		0.744799
3034	0.0127484	0.140431
3075		0.235721
3076	1.24312	0.584084
3077		0.300868
3078		0.21898
3079		0.101972
3080		0.22184
3081	0.239455	0.105504
3083		0.427527
3087	0.199886	0.10301
3089		0.151676
3090	0.180722	0.155712
3092		0.305903
3093		0.58636
3098		0.267552
3283		0.37958
3381	0.122508	0.325403
3383		0.125518
3519	0.0211961	0.000406137
3520	0.0120147	0.0048276
3754	0.0545301	0.0404367
3916	0.0417655	0.00751516
3918	0.0767853	0.108274
3920	0.0224424	0.0108751
3921	0.0299164	0.0109012
4006		0.0495938
4007		0.282782
4009	0.0305576	0.023139
4010	0.00726854	0.0282283
4021		0.0392936
4041	0.184227	0.088093
4050	0.0337322	0.0256505
4051		0.416197
4128		0.098321
4170	0.0518543	0.0320534
4172	0.00497198	0.00829021
4186	0.017626	0.0150162
4192	0.0676996	0.0197915
4193	0.00991844	0.00722411
4223	0.0144731	0.0167855
4245		0.0222852
4246		0.0784408
4254	0.0115132	0.0418221
4264	0.79353	0.639747
4319	0.0339274	0.00500227
4348	0.00570875	0.0348583
4405	0.27386	0.0364567
4408		0.184768
4411		0.0187409
4463		0.0241395
4464		0.0398971
4465		0.0130398
4466		0.0628772
4467		0.0404416
4492	0.261063	0.669973
4494	0.25042	0.742827
4507	0.0497288	0.0297388
4509	0.0196958	0.00639146
4576	0.0187463	0.0305455
4606	0.0158882	0.0139357
4701		0.478852
4801		0.0299792
4819		0.0330831
4871	0.00794486	0.0458277
4880	0.0211028	0.00798039
4889	0.297601	0.10831
4892	0.00570628	0.0202018
4894	0.0218432	0.102003
4936	0.206553	0.208104
4958	0.0221489	0.0186574
4972	0.0195218	0.0177359
4982		0.0576445
4996		0.213495
5016		0.106246
5017		0.0236159
5028		1.1071
5070	0.0183661	0.0236344
5073	0.0522683	0.00994412
5075	0.0137834	0.0353924
5097	0.00538927	0.00502997
5112		0.039455
5152	0.0219832	0.0878769
5166	0.127869	0.244943
5168	0.0222678	0.016278
5172	0.00483526	0.00283666
5173	0.00163368	0.00196872
5175	0.0129362	0.00484234
5201	0.0233473	0.0301573
5220	0.033777	0.0930974
5227	0.0309472	0.0256843
5246	0.0692275	0.0321739
5250	0.0930955	0.0198367
5251	0.0673364	0.0211143
5255	0.0330432	0.0300401
5298	0.135208	0.185346
5305	0.0671095	0.0695452
5339	0.0259574	0.0750397
5359	0.00166527	0.00216982
5368	0.0115518	0.0317824
5370	0.0191278	0.0151485
5397	0.0064096	0.0310604
5414	0.00940526	0.00631287
5423	0.0160136	0.012829
5425	0.0303465	0.0344843
5426	0.00858605	0.00346695
5431	0.015387	0.00662658
5432	0.0106064	0.00311726
5433	0.0670287	0.0231868
5434	0.0580225	0.0123406
5439	0.0498562	0.0471839
5451	0.00697192	0.0145314
5454	0.0136064	0.0150162
5567	0.00955882	0.06202
5581	0.011715	0.00963268
5601	0.824141	0.711943
5663	0.0801254	0.126034
5671	0.0356847	0.0194792
5672	0.0734595	0.0272748
5793	0.475112	0.491984
5794		0.491233
5818	0.270372	0.479972
5823	0.0818665	0.0756113
5827	0.0175945	0.0192522
5829	0.0349023	0.0408889
5834	0.0704109	0.067625
5843	0.342948	0.170956
5845	0.170056	0.121651
5849	0.512359	0.515698
5854	0.166805	0.173464
5892	0.00668931	0.0502506
5905	0.00908212	0.0148022
5953		0.113319
5983	0.128705	0.0476075
5984	0.0970434	0.0983745
6078	0.237121	0.100909
6093	0.0168484	0.00832639
6117	0.0320641	0.0237106
6148	0.00848523	0.057545
6206		0.0952278
6257	0.0328073	0.0444415
6274	0.0359998	0.0229295
6275	0.0505888	0.0536781
6277	0.27327	0.833911
6279	0.343129	0.636035
6281	0.0309801	0.0421597
6284	0.00398222	0.0123301
6285	0.021317	0.0299659
6286	0.0254039	0.0181937
6287	0.108949	0.0959795
6288	0.0539096	0.0782816
6290	0.0110179	0.0252481
6343	0.0218156	0.0310914
6345	0.0130299	0.032103
6346	0.0254415	0.0399789
6354	0.00460704	0.0404045
6394		0.190667
6425	0.0618373	0.0669726
6430	0.224908	0.419964
6439	0.00315277	0.0140788
6444	0.0493998	0.074325
6445	0.0437777	0.0488696
6446	0.0173776	0.0337918
6447	0.0366913	0.033689
6457	0.0859222	0.0597661
6470	0.0205607	0.0505966
6471	0.0827366	0.109107
6488		0.0907002
6494	0.0495277	0.021357
6507	0.092991	0.0191834
6511	0.00558385	0.00928309
6516	0.0423706	0.015864
6520	0.0450181	0.0464325
6540	0.0284189	0.10207
6549	0.0877387	0.106793
6570		0.0731931
6590	0.265661	0.342125
6600	0.0349292	0.0161476
6653	0.104077	0.0373351
6659	0.080889	0.0158137
6668	0.0313067	0.0333364
6669	0.35055	0.359532
6670	0.186213	0.0846581
6674	0.00717939	0.0126431
6683	0.00620825	0.0166048
6686	0.0370757	0.00649311
6692	0.0138103	0.00460451
6694	0.0135549	0.0679684
6703	0.0144192	0.0316932
6722	0.0187289	0.0136984
6727	0.276362	0.275788
6736	0.0200573	0.0611533
6749	0.0338307	0.0367397
6781	0.0172051	0.0253719
6790	0.00808874	0.0356545
6791	0.0100887	0.00929471
6794	0.0125234	0.0145064
6808	0.0145883	0.0856601
7015	0.0117303	0.00837843
7017	0.0048518	0.0123751
7018	0.00823983	0.00855058
7056	0.852578	2.17579
7069	0.0154667	0.0559857
7075	0.0266845	0.0768691
7078	0.0113348	0.00896065
7097	0.0109182	0.0166203
7098	0.0255426	0.0176984
7108	0.0122536	0.0113684
7206	0.078422	0.0204788
7299	0.0302025	0.0670214
7308	0.00817935	0.0085652
7314		1.01786
7340	0.00534164	0.00497708
7349		0.280194
7472	0.0103691	0.00644452
7473	0.0186331	0.0149905
7474	0.0230642	0.0210216
7487	0.0460497	0.0313793
7489	0.0526454	0.0515899
7531		0.123621
7532	0.266794	0.306983
7535	0.0367894	0.0183837
7547	0.0403434	0.045794
7565	0.0882485	0.0994852
7572	0.0326602	0.0246972
7620	0.00705268	0.0260922
7625	0.0147642	0.0284119
7628	0.0354183	0.0439857
7633		0.235132
7637	0.372131	0.48446
7638		0.218558
7639		0.459454
7643		0.110997
7644		0.171052
7648		0.381206
7649		0.144093
7650	0.849764	0.957203
7653	0.0623825	0.216606
7660	0.0594334	0.0301253
7679	0.286209	0.376442
7680	0.201824	0.218615
7681	0.0100971	0.0165696
7683	0.200835	0.185999
7684	0.0214159	0.0415061
7685	0.0318753	0.0400897
7687	0.0513759	0.04342
7712	0.0172849	0.0242846
7713	0.022246	0.0176939
7717		0.790211
7864	0.0167783	0.0337313
7868	0.0360548	0.0188898
7878	0.41528	0.409808
7881		0.637297
7884	0.0625673	0.0476011
7936	0.0803227	0.0546318
7978	0.0565322	0.109547
7981	0.0240533	0.0653475
8003		0.33092
8005		0.637048
8031		0.176819
8059		0.261322
8068	0.0706081	0.0285246
8138	0.166191	0.244326
8140	0.0520998	0.0310706
8362	0.0214712	0.015101
8438	0.0201253	0.0334164
8439	0.0122249	0.0161876
8453	0.627328	1.1474
8463		0.149819
8464	0.0165491	0.0158941
8465	0.00660231	0.0183313
8547	0.160671	0.394342
8660	0.00952461	0.0197712
8672	0.0129818	0.0192046
8677	0.07596	0.072495
8710		0.154046
8721		0.18243
8735		0.0187545
8740	0.103261	0.0815555
8836		0.263879
8837	2.75197	0.545853
8838		0.884671
8839		0.0166236
8840		0.904941
8855		0.213508
8860		0.0733419
8866		0.500684
8867		0.272307
9167		0.09665
9168		1.16167
9169		0.424797
9171		0.158156
9174		0.117249
9224	0.00629952	0.0127409
9225	0.0117299	0.0134185
9235	0.0102872	0.0118209
9255	0.0548331	0.0102073
9309	0.00506015	0.00957131
9406	0.00924984	0.0122499
9485		0.0106503
9608	0.00202672	0.00269685
9629	0.00979922	0.0148199
9630	0.0141401	0.00889701
9637	0.00988768	0.032852
9654	0.0482881	0.314769
9675		0.0149735
9676		0.205759
9689	0.934369	0.68803
9831		0.203929
9838	0.138978	0.109128
9957	0.013759	0.0890091
9960	0.0735537	0.119412

## Sheet: fig_s9_data
system_ID	MAE_sys_modUNIFAC_TPXY	MAE_sys_HANNA_TPXY	MAE_sys_modUNIFAC_LLE	MAE_sys_HANNA_LLE
1			0.0380534	0.0903545
2			0.0297335	0.0612243
3			0.0429437	0.0405437
4			0.0205832	0.0241251
5	0.199304	0.245214	0.0502897	0.0375367
6			0.0628026	0.0636335
7			0.0569839	0.0601776
8			0.0771119
9				0.00980656
10				0.0117553
11				0.0121016
12			0.0348177	0.0360998
13			0.0165138	0.0166318
14				0.0898753
15				0.0352216
16			0.066192	0.0704119
17			0.0434493	0.0250069
18			0.0496499	0.0295666
19				0.0111633
20				0.0210228
21				0.0581767
22				0.136556
23	1.40618	1.20531
24			0.0570065	0.050331
25				0.241693
26				0.0446836
27				0.251231
28				0.239027
29				0.0292109
31			0.00424838	0.0063131
32				0.043302
33				0.0504132
34				0.0444223
35				0.0560525
36				0.0532403
37				0.0619549
38				0.0500188
39			0.00812782	0.0135951
40			0.00839988	0.0144115
41			0.00890513	0.0129948
42				0.0814406
43				0.0234361
44				0.072555
45				0.0278748
46				0.0198515
47				0.010334
48				0.0300688
49				0.0333185
50				0.031516
51				0.0332766
52				0.0295579
53				0.00767785
54				0.022854
55				0.0291337
56				0.010795
57				0.00895219
58			0.0792028	0.0578408
60			0.0134213	0.0223471
62			0.0630499	0.0619311
63				0.0871849
64				0.0297926
65				0.0274979
66				0.0209513
67			0.0209756	0.0222448
68			0.0386024	0.0537948
69	0.96895	0.943898
70			0.0124673	0.0194808
71			0.016715	0.0208392
72		0.453658		0.0576797
73			0.0216382	0.0208109
74				0.102199
75				0.0153351
76				0.0203024
77			0.0792777	0.0693293
78			0.0557691	0.0612798
79			0.0423101	0.0542123
80				0.243988
81				0.214733
82				0.19812
83		0.14998
84			0.0320835	0.0181814
85				0.243038
86
87			0.0431413	0.0351363
88			0.0191057	0.0281181
89			0.0366141	0.0482481
90				0.0477307
91				0.0578091
92				0.054052
93			0.0128865	0.0270793
94			0.109947	0.0739593
95			0.0122323	0.0270582
96			0.0132045	0.0219565
97			0.0121386	0.0180977
98			0.0533728	0.0799815
99			0.022841	0.0313927
100			0.0214079	0.0310874
101			0.0164689	0.0268078
102				0.0418581
103				0.260667
104			0.101895	0.154093
105			0.0149358	0.0185767
106				0.0367554
107
108				0.273646
109				0.139986
110	1.52496	1.30468
111
112
113
114				0.0397741
115			0.060943	0.0683668
116	0.224197	0.244042
117				0.255002
118				0.261629
119				0.202145
120				0.199266
121			0.00920643	0.00951227
122	0.0464039	0.02444
123				0.0319774
124				0.0509586
125				0.0466441
126				0.0891691
127				0.0853068
128				0.252681
129				0.254881
130				0.263536
131				0.190662
132	0.0747516	0.0693815
133			0.011398	0.0141393
135				0.225402
136	0.100606	0.104905
137	0.475253	0.353337	0.0696922	0.0504862
138	0.0429745	0.0343697
139				0.0348568
140				0.065533
141				0.211198
142				0.258271
143				0.186768
144			0.0999307	0.0152565
145
146			0.0661536	0.0611874
147				0.116176
148			0.0312028	0.0302146
149
150				0.0713457
151			0.0240471	0.0157962
152	0.0328026	0.0966453
153	0.521729	0.533815	0.0431646	0.0461178
154	0.0623579	0.0831812
155			0.0130662	0.014414
156	0.206249	0.188674
157			0.0198261	0.101433
158	0.121275	0.126518
159			0.0183151	0.0485173
160				0.0290137
161				0.0359358
162				0.044943
163				0.0545152
164			0.0570715	0.0446699
165			0.0430548	0.0556846
166			0.130912	0.155666
168			0.0281192	0.020032
169			0.00402743	0.00457522
170			0.00336882	0.00336882
171			0.0239464	0.0145377
172	0.116996	0.151274	0.0282893	0.0272872
175			0.0200062	0.0135411
176	0.0660444	0.172061	0.0204298	0.0184605
177	0.104974	0.260389	0.0216026	0.0221922
178			0.00858129	0.00729837
179			0.0165198	0.00646401
180			0.0161334	0.00762678
181			0.0191343	0.0188839
182			0.0574294	0.0584927
183			0.0156526	0.0145565
184			0.0121106	0.0454385
185			0.0140101	0.0424079
186	0.27381	0.281494
187	0.683441	0.620302
188			0.0294069	0.029243
189			0.0344972	0.0346059
190			0.0183302	0.0273519
191			0.0282883	0.0196419
192			0.0287139	0.0261187
193			0.014113	0.0222763
194			0.0246337	0.0183561
196				0.0591722
197			0.0303095	0.0227986
198			0.0158167	0.0128694
199	0.0886626	0.123988	0.0227472	0.0289406
200				0.0773593
201				0.0478895
202				0.0703577
203	0.0962368	0.0917397
204			0.0591136	0.0634431
205			0.0199702	0.0222248
206				0.0107599
207				0.0148377
208				0.019506
209			0.041631	0.047432
210			0.024229	0.0385191
211			0.0478609	0.0522052
212			0.0596352	0.0575394
213			0.022329	0.0214255
214			0.0100583	0.0152566
215				0.016555
216			0.026371	0.0337452
217			0.0713181	0.0849402
218			0.0357852	0.0283776
220				0.0873526
221			0.0206179	0.0220231
222				0.052453
223			0.167832	0.154937
224			0.098042	0.0666031
225			0.0544202	0.103668
226			0.0743095	0.12479
227			0.0648629	0.0364939
228				0.0809942
229				0.187398
230				0.045723
231				0.0936251
232	0.449395	1.10358	0.0133372	0.00579687
233			0.0630998	0.0711041
234			0.0787084	0.0935868
235				0.2171
236				0.0864828
237				0.0231
238
239				0.0277022
240			0.0207978	0.0475808
241				0.0592856
242				0.0600762
243				0.0673682
244				0.192063
245				0.154294
246				0.124969
247				0.0388777
248				0.135247
249				0.0544916
250				0.0586069
251				0.0399963
252				0.17764
253				0.169958
254				0.0481721
255			0.025785	0.0619279
256				0.0133439
257				0.0322219
258				0.0328884
259				0.0829131
260				0.0292361
261				0.0353005
262				0.0268163
263				0.0688689
264				0.0713669
265			0.00860892	0.0312
266			0.0341512	0.0548033
267			0.0292784	0.020894
268			0.00282514	0.0109536
269			0.00835909	0.00708195
270			0.0384752	0.0402753
271			0.170292	0.0603085
272				0.254785
273				0.092525
274
275				0.263254
276			0.0402649	0.0874589
277				0.0592128
278				0.0598757
279				0.0210136
280				0.255335
281				0.0660866
282				0.0316082
283
284				0.0903924
285
286				0.247085
287				0.238244
288				0.227555
289				0.260265
290				0.259552
291				0.170022
292				0.20565
293				0.254623
294				0.264943
295				0.194576
296				0.196496
297				0.0668542
298				0.0546474
299				0.0956412
300				0.0848222
301				0.0848882
303				0.207075
304				0.182274
305				0.0545733
306				0.0627067
307				0.0687497
308				0.0181837
309	0.0927276	0.0765428
310	0.277346	0.133016
311				0.169388
312				0.0932612
313				0.144137
314				0.128495
315			0.0248794	0.0362741
316			0.0513063	0.0770838
317			0.0685278	0.0876113
318			0.106329	0.0586916
319			0.169559	0.156819
320				0.0832822
321				0.108885
322				0.1037
323			0.0436977	0.0420315
324				0.0455493
325	0.240854	0.177519
326	0.14978	0.128176
327			0.0437302	0.0370517
328				0.0255033
329			0.0541842	0.0547029
330		0.326589
331			0.0680437	0.0499465
332				0.0112378
333				0.0338674
334				0.0829565
335				0.01351
336				0.0315347
337				0.0818758
338				0.0319683
339				0.0178658
340				0.0264423
341			0.0122276	0.0115084
342				0.0718905
343			0.0780198	0.119289
344			0.0771915
345			0.0839461	0.0709052
346			0.0342496	0.0869395
347			0.0681943	0.12252
348				0.215997
349				0.0422789
350				0.037559
351			0.0701197	0.11961
352				0.061515
354
355
356				0.0490154
357
358				0.05078
359				0.0348952
360				0.162825
361				0.257112
362				0.25049
363				0.249302
364				0.232293
365				0.0178224
366				0.0162438
367				0.0299402
368				0.0208892
369				0.00394068
370				0.00483009
371				0.0134837
372				0.00677945
373				0.00656292
374				0.0101633
375				0.0097171
376				0.0183136
377				0.0185281
378			0.012959	0.0196552
379				0.011443
380				0.0127434
381				0.0101615
382				0.0869898
383				0.0510123
384				0.0571399
385			0.0100646	0.0133188
386				0.0905514
387				0.0772625
388				0.249854
389				0.0286734
390				0.0334252
391				0.0275836
393				0.073898
394				0.0265402
395				0.0182579
396				0.0108855
397
398				0.213186
399				0.0148428
400				0.215415
401				0.0871605
402
403			0.0788356	0.121134
404				0.0158936
405				0.23224
406				0.174942
407				0.0874164
408
409				0.126484
410				0.110732
411				0.109627
412				0.118594
413				0.131485
414				0.130078
415				0.11424
416				0.107546
417				0.102408
418				0.160854
419				0.141429
420				0.187936
421				0.121911
422				0.15819
423				0.119893
424				0.0400986
425				0.0466446
426				0.0581647
427				0.0120159
428				0.0140352
429				0.243696
430				0.0958024
431				0.0835103
432				0.0830238
433				0.0943648
434				0.0871771
435				0.0851148
436			0.0177066	0.0161976
437		0.122751		0.038215
438			0.0368173	0.0670003
439			0.0192995	0.0387448
440			0.0185196	0.0679695
441		0.419481
442	0.059134	0.0496079
443	0.145273	0.138406
444	0.311965	0.294914
445				0.0265289
446			0.0128283	0.0178673
447			0.0183042	0.0160247
448				0.0379162
449				0.190755
450				0.206974
451			0.0347202	0.0377433
452			0.0484651	0.0602945
453	0.191746	0.204848
455			0.0148248	0.0145523
456			0.030928	0.0366266
457			0.0399355	0.0377089
458				0.0588304
459				0.0373511
460				0.0306183
461				0.0280398
462			0.0315474	0.0477904
463				0.0655592
464		0.149825
465				0.0816448
466			0.071993	0.1835
467	0.107969	0.0879299
468			0.0462834	0.0385503
469	0.328894	0.287783
470		0.119909
471	1.03456	1.03037
472			0.0710342	0.0517789
473				0.0522002
474			0.0364222	0.0880089
475				0.0279323
476			0.0927462	0.0276634
477			0.0370183	0.0240098
478	0.0465485	0.0552095
479
480				0.0660245
481		0.0959852
482				0.115177
483				0.0749144
484	0.0567009	0.0675941
485	0.0539977	0.0573749
486	0.112056	0.120492
487	0.151599	0.155175
488			0.0308575	0.0356701
489			0.0608222	0.0500615
490				0.0266378
491			0.0611719	0.0283203
492			0.0130304	1.21193e-05
493				0.325877
494
495				0.0608736
496				0.315735
497				0.124561
498		0.1176
499			0.0139778	0.0207318
500			0.0175975	0.0337404
501			0.0868323	0.0670047
502			0.0223801	0.0230932
503			0.0353892	0.0394614
504	0.0373731	0.0499256
505	0.213804	0.213085
506				0.0630478
507				0.0210321
508				0.0502126
509			0.0139734	0.0239722
510				0.0734985
512			0.0232152	0.0193158
513				0.0853149
514	0.0655951	0.0679621
515				0.327315
516				0.321608
517	0.0984246	0.0379934
518	0.152863	0.233684
519				0.0562175
520			0.036133	0.0331118
521			0.065276	0.06691
522				0.0933412
523				0.0267242
524				0.0226356
525				0.0690626
526				0.06468
527				0.00951786
528				0.0252025
529				0.116583
530				0.0970937
531		0.910491
532				0.266706
533				0.0994221
534				0.0928021
535				0.193558
536	0.134748	0.158923
537				0.0564197
538			0.0173598	0.0193433
539				0.331073
540	0.0123101	0.0102115
541		0.358542
542				0.0751807
543				0.106774
544				0.0297105
545				0.0848602
546				0.122011
548			0.0335154	0.0452339
549				0.0590102
550	0.252213	0.249332
553			0.0575886	0.0494965
554				0.0441588
555				0.0710336
556				0.317013
557			0.0143764	0.0147183
558				0.013596
559				0.00953721
560			0.0514903	0.0418315
561				0.0224059
562			0.0150477	0.0194823
563			0.0143135	0.0132279
564			0.0144018	0.0232802
565			0.014769	0.0219068
566		0.247979
567				0.0808965
568				0.0525963
569			0.014567	0.0204548
570			0.012526	0.016309
571			0.0282405	0.0340532
572			0.00563845	0.00646784
573			0.0124777	0.0104417
574				0.0304945
575			0.0200467	0.0275373
576				0.292757
577
578			0.0355052	0.0471608
579				0.0533989
580			0.0129155	0.042197
581		5.8528
582			0.0129921	0.0148318
583			0.0119998	0.0148919
584				0.126927
585				0.143226
586				0.186796
587				0.148654
588				0.188726
589				0.0252762
590				0.281458
591				0.171364
592				0.226986
593				0.0667965
594				0.050796
595			0.0455384	0.052931
596			0.0143922	0.0270461
597			0.0140475	0.0134932
598			0.0434336	0.0397461
599			0.0262192	0.0315902
600			0.0330634	0.0336152
601			0.0511603	0.0506742
602			0.0128006	0.0149971
603		2.31928
604			0.0696107	0.0603484
605			0.0124822	0.0207887
606			0.0745962	0.0399187
607			0.0374426	0.0244173
608				0.0269489
609			0.00739616	0.0470683
610				0.0200216
611				0.124851
612		1.1601		0.043747
613			0.053027	0.0201289
614			0.0128873	0.0148248
615		0.219348
616				0.133682
617				0.0507482
618				0.0445546
619			0.0592201	0.08187
620			0.220617
621			0.0302406	0.0278259
622				0.0274876
623				0.0229818
624			0.0494813	0.0537961
625			0.0606548	0.0621174
626				0.0439576
627				0.0299906
628				0.0251407
629			0.0216279	0.0248816
630			0.0904498	0.0838872
631				0.270185
632				0.266907
633				0.0384958
634				0.290617
635				0.0741572
636				0.0692811
637			0.0618996	0.0671568
638			0.0149866	0.0130166
639			0.0561171	0.189653
640				0.0376562
641				0.0125755
642				0.0650909
643				0.049601
644				0.0413786
645				0.044524
646				0.0404512
647				0.145905
648				0.19332
649				0.190367
650				0.246742
651				0.260054
652				0.191588
653				0.0581657
654			0.113921	0.116434
655				0.26327
656				0.157244
657				0.11934
658	0.743698	0.72461
659	0.469861	0.52095
660				0.26229
661				0.240236
662				0.2667
663				0.175794
664				0.200425
665	0.187771	0.2023
666	0.401863	0.263497	0.0686431	0.053366
667				0.0155005
668			0.110344	0.22124
669			0.00857053	0.0665072
670			0.0240255	0.0374261
671			0.0331915	0.0300402
672	0.0422235	0.0403496
673	0.0551648	0.0566854
674	0.0387678	0.0293037
675	0.0392857	0.0397631
676			0.0221846	0.0590026
677	0.0465601	0.0376582
678			0.0235154	0.0712051
679			0.0190256	0.055787
680
681
682			0.0139054	0.0247337
683			0.0255662	0.0591796
684			0.0329391	0.0138686
685			0.0140477	0.039388
686	0.0354734	0.0517503
687	0.0425876	0.0457456
688	0.082855	0.0814441
689	0.0375468	0.0320442
690	0.101608	0.0553703
691	0.0333468	0.0267322
692	0.0827123	0.0272223
693				0.252097
694
695				0.261121
696	0.0598639	0.0533991
697			0.0203992	0.0993973
698			0.0208189	0.0455765
699			0.0175934	0.0467111
700				0.0820401
701			0.101328
702				0.0551877
703			0.0153201	0.013265
704	0.0249697	0.0361204
705	0.0508179	0.0376831
706		0.260138
707			0.0581876	0.0340081
708		4.79147
709	0.0320975	0.0322462
710		0.976732
711	0.0286082	0.0480823
712			0.017169	0.0434394
713			0.0200609	0.0942878
714			0.0213062	0.0304462
715			0.0162573	0.0630199
716			0.0239217	0.050287
717			0.0187089	0.0457984
718			0.0177204	0.0983751
719			0.0266107	0.0301118
720				0.249077
721				0.0681256
722			0.0153583	0.0201438
724			0.0115639	0.0115639
725	0.0900491	0.0839767
726	0.891798	0.844659
731	0.0442802	0.0396184
732				0.0138135
733				0.0251103
734				0.0184641
735				0.0422555
736				0.0222414
737				0.187206
738
739	0.278729	0.239509
741			0.0539945	0.0307279
742			0.0262405	0.0295233
743	0.0560895	0.061969
744	0.0433156	0.0574805
745	0.0782382	0.0675453
746			0.0294662	0.0226791
747			0.010389	0.0166176
748	0.326442	0.469777
749				0.0661564
750			0.0312268	0.0156059
751				0.0191511
752				0.0200322
753				0.0230403
754	0.365723	0.550087
755
756				0.0298917
757				0.173954
758				0.0422589
759	0.111224	0.0759259
760	0.0947454	0.0457126
761			0.053726	0.0284132
762				0.0555431
763			0.0341449	0.036923
764				0.0592341
765	0.0567509	0.0400238
766	0.0514086	0.067892
767			0.0221923	0.0271215
768				0.034117
770	0.0385623	0.0431389
771	0.283961	0.220541
772			0.0112208	0.0158658
773	0.267423	0.175945
774	0.199061	0.187424
775	0.0642084	0.0686082
776	0.0592829	0.0404507
777			0.0281684	0.0358012
778				0.0116613
779			0.0672224	0.061161
780			0.0148425	0.0342029
781				0.0331346
782				0.0528569
783				0.0414676
784				0.0439021
785				0.0105979
786				0.0343707
787
788
789			0.0159744	0.0150015
790				0.144392
791				0.0588244
792				0.267829
793				0.19203
794				0.06676
795				0.0666465
796
797
798				0.161726
799				0.261431
800
801				0.285226
802				0.0716819
803
804				0.110092
805
806				0.0833418
807			0.036782	0.014348
808			0.0381701	0.0541176
809				0.0094219
810				0.0104519
811			0.00661399	0.0153716
812			0.0006875	0.0006875
813			0.0799586	0.0111457
814	1.52502	1.50423
815			0.0258523	0.0566962
816				0.046325
817				0.0426464
818			0.0403096	0.0689561
819	0.0786427	0.0655115
820	0.0657573	0.0584458
821	0.0258228	0.0143061
822	0.0874126	0.0885354
823	0.0303666	0.0320857
824		0.637667
825			0.0182489	0.0528669
826			0.0211043	0.0302356
827			0.0452003	0.0414535
828			0.0397088	0.0407125
829			0.0362228	0.0320111
830			0.071465	0.0591109
831			0.0193495	0.0197987
832			0.0226872	0.022424
833				0.0782823
834			0.127513	0.168087
835				0.121661
836				0.109044
838
839
840				0.0805759
841
842
843
844
845				0.102675
846			0.0357938	0.0455547
847				0.0363469
848				0.150953
849				0.0366516
850				0.0216057
852				0.0620612
853				0.135963
854				0.0609286
855			0.031316	0.0375991
856			0.0339584	0.0268298
857			0.0305469	0.0221763
858			0.0123734	0.102218
859			0.01565	0.133886
860			0.0267867	0.0364368
861				0.0208188
862			0.0533002	0.0355148
863			0.00554703	0.00906112
864			0.0579934	0.0428564
865			0.0574979	0.0423552
866			0.044962	0.0475909
867			0.0480502	0.0371778
868			0.0125404	0.0245804
869			0.0659117	0.0603996
870	0.165782	0.146372	0.0749671	0.0409081
871				0.0482917
872				0.0865415
873	0.894137	0.895103
874	0.257218	0.159855	0.0889885	0.0494432
875	0.394267	0.394976	0.0340669	0.0378643
876	0.268085	0.152213
877	0.216495	0.207087
878			0.0209367	0.0288143
879				0.0501304
880				0.0489473
881				0.0654935
882				0.0723515
883				0.0685565
884				0.0685221
885			0.0543454	0.0303222
886	0.482281	0.360844	0.0466827	0.0351159
887	0.517458	0.341249	0.0836602	0.0781468
888			0.0125845	0.0156214
889			0.0413869	0.0333148
890			0.0264226	0.0292381
891			0.0589428	0.0508647
892				0.0474046
894			0.0757545	0.02751
895				0.012212
896				0.0116684
897	0.453376	0.442099
898	0.514068	0.333065	0.0903059	0.0759207
899			0.143969	0.0777576
900			0.100652	0.0795508
901				0.0693595
902		0.173603
903				0.0707783
904				0.0461399
905				0.0404163
906				0.016485
907				0.0689942
908				0.0607901
909	0.37591	0.232853	0.0496199	0.0475768
910			0.051673	0.0355388
911			0.0438052	0.0472592
912
913
914				0.0444618
915				0.184293
916				0.148943
917				0.0397898
918
919				0.0851422
920				0.264294
921
922
923
924				0.0627894
925
926
927				0.0757857
928				0.113989
929
930				0.0638078
931			0.00788454	0.0111745
932	0.123975	0.141564
933			0.0367001	0.032955
934				0.0118337
935				0.174159
936				0.105705
937				0.0856854
938				0.00450591
939				0.0301552
940			0.0257117	0.0469123
941				0.216039
942				0.258823
943				0.251543
944				0.0958844
945				0.230582
946				0.0715765
947				0.00683686
948				0.0321381
949
950		4.36454
951			0.0182193	0.0192307
952				0.0319824
953
954
955			0.020411	0.020411
956				0.00819763
957				0.00518799
958				0.197655
959				0.151295
960				0.12221
961
962				0.0835555
963				0.0434474
964				0.0320345
965				0.289935
966				0.127688
967				0.25136
968				0.190082
969				0.230498
970				0.100249
971				0.138061
972				0.0303939
973				0.0962173
974			0.0154053	0.0155174
975				0.0743903
976				0.0639307
977		6.44468
978				0.0437262
979				0.245716
980	0.0997833	0.0627165
981				0.238253
982				0.248672
983				0.0564522
984				0.0427407
985				0.0488326
986			0.00155603	0.000534536
987				0.152781
988				0.158774
989				0.143903
990				0.244553
991				0.233953
992				0.250978
993				0.0660582
994				0.0642145
995				0.0624708
996				0.0333015
997				0.0273841
998				0.0660372
999
1000				0.0643394
1001		0.459166
1002				0.069369
1003				0.0601716
1004				0.0281074
1005				0.0300554
1006
1007				0.128655
1008				0.124486
1009				0.123739
1010				0.0372423
1011				0.0565133
1012				0.175972
1013				0.137829
1014				0.154103
1015				0.0334186
1016				0.119043
1017				0.194522
1018				0.237257
1019				0.220515
1020				0.2437
1021				0.0532393
1022
1023				0.132307
1024				0.136002
1025			0.0140652	0.0262679
1026
1027				0.0660935
1028			0.00170704	0.000673531
1029
1030				0.184534
1031				0.157271
1032				0.146726
1033				0.0244036
1034			0.0120755	0.0169727
1035				0.149114
1036			0.0389981	0.0372281
1037			0.0309878	0.0374458
1038			0.00796915	0.00971095
1039				0.0688739
1040				0.0883376
1041				0.0294639
1042				0.134119
1043				0.126514
1044				0.160955
1045				0.0331539
1046				0.101181
1047			0.0399699	0.0398061
1048				0.0416394
1049				0.0900269
1050			0.0345344	0.0345893
1051			0.0701748	0.0727717
1052			0.0068885	0.0151762
1053				0.044254
1054				0.0133813
1055				0.00969009
1056			0.0330736	0.0504919
1057				0.0379292
1058			0.0274148	0.0513667
1059				0.0430615
1060			0.0277928	0.00941915
1061				0.261842
1062				0.14241
1063				0.0997258
1064				0.0914668
1065				0.0725789
1066				0.0920317
1067				0.118747
1068				0.187401
1069				0.0643498
1070				0.00119475
1071				0.0087942
1072				0.0869323
1073				0.0314362
1074				0.118331
1075				0.125936
1076				0.0307776
1077		3.37131
1078			0.039716	0.0601477
1079				0.00717311
1080			0.0292279	0.0217244
1081				0.02608
1082				0.0192527
1083				0.0247182
1084				0.0661922
1085				0.135082
1086				0.281524
1087
1088
1089				0.100337
1090
1091			0.0214095	0.0311286
1092				0.0201192
1093				0.0723771
1094			0.0413708	0.0322035
1095			0.0193186	0.0259206
1096				0.0584569
1097				0.100464
1098				0.0208107
1099			0.0660452	0.0288382
1100				0.0540801
1101				0.00750525
1102				0.0105543
1103				0.133833
1104				0.18568
1105				0.0412733
1106				0.0074194
1107				0.0217645
1108				0.0581655
1109				0.0493354
1110				0.0303235
1111				0.134355
1112				0.282083
1113				0.290012
1114				0.0838653
1115				0.272452
1116				0.0802524
1117				0.0257168
1118
1119				0.0437024
1120			0.0464414	0.0395717
1121				0.0159229
1122				0.0782674
1123			0.0232518	0.0673886
1124			0.029761	0.0563463
1125				0.0875037
1126		0.0626812
1127				0.0243915
1128				0.0564226
1129			0.0317135	0.0526171
1130				0.0689791
1131				0.270984
1132				0.162868
1133			0.0590111	0.0777472
1134				0.273029
1135			0.0696735	0.0981805
1136			0.0231303	0.0489075
1137			0.0663899	0.093951
1138				0.0440963
1139				0.0634012
1140			0.0295643	0.0938326
1141			0.0299734	0.0619188
1142				0.0734818
1143
1144			0.0281258	0.0353068
1145			0.0401647	0.0294027
1146			0.0339106	0.0840082
1147			0.00750106	0.0110844
1148			0.0307042	0.0661212
1149				0.0141875
1150			0.019103	0.0590919
1151			0.0442025	0.0359507
1152			0.0672728	0.0615007
1153			0.0313379	0.0579162
1154			0.0218735	0.0166505
1155			0.0280603	0.0170469
1156			0.0206279	0.019437
1157			0.0270301	0.0290549
1158			0.00395023	0.00403821
1159			0.0536042	0.120533
1160			0.00389097	0.0052955
1161			0.0120535	0.0119745
1162			0.0872481	0.03108
1163			0.0860962	0.0312104
1164			0.110779	0.0555794
1165				0.0259261
1166				0.159709
1167				0.0703811
1168				0.0383918
1169				0.0572535
1170				0.0572617
1171				0.0022338
1172				0.00443461
1173
1174				0.0811081
1175				0.01412

## Sheet: fig_s10_data
system_ID	MAE_sys_modUNIFAC_ACT	MAE_sys_HANNA_ACT	MAE_sys_modUNIFAC_LLE	MAE_sys_HANNA_LLE
5
6
7
8
9
10
11
12
13
18
22
151	0.325307	0.182831	0.031315	0.0292142
155	0.120092	0.12887
156	0.0137745	0.043324
157	0.0478743	0.0354414
158	0.513607	0.462992
162	0.196723	0.0635525
164	0.175553	0.158702
165		0.48258
170	0.724477	0.778819
171	2.45465	0.275819
179	1.08139	0.110105
180	1.99891	0.161482
183	0.201456	0.157712
186		0.17646
187		0.0947585
192	0.096441	0.371181
195		0.0899658
196		0.465303
198		0.292342
217		0.360317
219	0.137135	0.0594221
237		0.588468
242	0.082285	0.0813894
243	0.0194104	0.0484502
244	0.162294	0.176729
268	0.0270347	0.0814681
272	0.206505	0.0710799
281	0.142977	0.14422
282		0.151136
283		0.742299
286		0.0310162
287		0.0428296
288	0.0083861	0.221969
289	0.0579241	0.171794
303		0.028015
304	0.29684	0.207161
305		0.050133
306		0.0891512
307		0.0294088
308		0.0374036		0.005875
309		0.171781
310		0.38987
311	0.0950127	0.198306
312		0.0863117
325		0.779782
326	1.72743	0.056931
337		0.025968
338		0.144151
340		0.109736
350		1.59441
351		0.319731
352		0.0481527
353		0.0480079
354		0.133539
355		0.294607
356		0.0379577
358	1.57545	0.0344056	0.32725	0.0106917
364		0.0164875
376	1.89133	0.139474
382	0.0594344	0.0200405
383		0.301817
384	0.0512519	0.0789088
385		0.0301546
386		0.0564871
390	0.101784	0.0674042
392		0.169689
393		0.122761
396		0.0592155
397		0.0584384		0.0568125
398		0.116482
400	1.84331	0.794094
401	0.732292	0.0310634
403		0.0497969
404		0.0314631
405		0.00932502
406		0.0796086
407		0.0155886
408		0.0956314
409		0.177516
411		0.036545
412		0.0458173
414		0.0513705
415		0.300454
416		0.082876
417		0.481536
418		0.215105
419		0.271432
420		0.413285
421		0.176338
431	0.176647	0.119735
432		0.027144
434		0.0572068
435		0.559425
436		0.144381
441		0.150863
442		0.0592317
443		0.322802
444		0.0590112
445	0.090487	0.0443315
446		0.0612101
447		0.0982372
452	0.230287	0.0234715
453		0.13938
455	0.0925234	0.0588327
459		1.88165
460		0.205478
462		0.0509258
463		0.013575
466		0.101686
467		0.428494
468		0.11732
472		0.123409
473		0.0439373
474		0.245012
478		0.240364
479		0.0593256
483	2.09224	0.2459
486		0.0320508
488	1.81876	0.0301871
489		0.0236846
490		0.0232495
491	0.122719	0.0539845
493		0.102195
494		0.125988
495		0.221044
499	0.0968777	0.0598559	0.01425	0.102938
500		0.167432
503		0.0247015
504		0.124602
505		0.0640086
506		0.0776955
507		0.0100905
508		0.0214563
509	0.159842	0.0385614	0.0306875	0.070875
510		0.0922005
512		0.0479212
513		0.0117683
514		0.0322096
515		0.049793
516		0.259051
517		0.0898611
521		0.068051
522	0.182661	0.16436
523		0.0928473
524		0.0236933
525		0.0518355
533		0.070434
534		0.127237
536		0.0344852
540	0.0270153	0.0197331
546		0.113939
547		0.0132956
548		0.0148741
549		0.0432499
553		0.0805146
554		0.0423894		0.0331875
556		0.557525
557		0.0723028
561		0.11334
562		0.0584332
563		0.0565736		0.0011875
565		0.061004
566		0.370557
568	0.700182	0.23001
569		0.0809033
570		0.185256
571		0.21708
572		0.0729763
574	0.458769	0.0878648
575		0.0572671
576		0.0390611
577		0.0573759		0.0074375
578		0.0409121
579		0.0239191
586		0.129387
587		0.217916
588		0.09225
589		0.124903
590		0.145657
591		0.0102633
596		0.0882981
602		0.0381141		0.0420792
607		0.172639
609		0.274155
615		0.02514		0.00825
619		0.0123027
620		0.0939023
623		0.0389753
624		0.0926249
625		0.129284
631		0.0815527
636		0.392649
645		0.0833786
646		0.032347		0.0008125
649	1.76415	0.00868062
652		0.0878181
653		0.0649261
654		0.0433536		0.0001875
655				0.0081875
656		0.0629879
657				0.0018125
658		0.0370572		0.0021875
659		0.0447387
661		0.0733992
665		0.544042
669		0.129469
689		0.237472
740		0.0470122
742		0.029368
743		0.0388458
747		0.0434775
763		0.237562
764		0.27429
765		0.297304
766		0.0711881
767		0.082377
768		0.0976464
771		0.233572
772		0.0632488
775		0.0132299
776		0.189202
777		0.241579
794		0.27243
795		0.504297
901	0.232228	0.140387	0.0164008	0.0283525
902	0.108451	0.421815
903	0.584181	0.0539079
911		0.184334
912		0.199054
913		0.153865
914	0.410559	0.135523
915		0.147162
916		0.748076
918				0.046625
919				0.123063
973				0.0483438
980				0.126375
983				0.0728563
984
987				0.147563
990				0.033375
1000
1006
1021
1065				0.232813
1074			0.202207	0.100644
1075			0.104296	0.041796
1076			0.158418	0.009981
1117				0.07575
1118
1119
1120				0.211891
1121
1134				0.09725
1135
1152				0.153875
1153				0.0465833
1165				0.0833021
1173				0.0881458
1174			0.113841	0.023535
1182		0.245916
1183		0.960479
1185		0.145894
1189		0.227196
1190		0.526634
1191		0.0825205
1192		0.229936
1193		0.635153
1194		0.0643864
1195		0.107293
1196		0.464221
1197		0.0349667
1198		0.110931
1199		0.114036
1200		0.221695
1202		0.443469
1276		0.316598
1287		0.0604387
1293				0.107422
1336		0.255919
1426		0.557796
1456		0.15567
1459	0.246246	0.104989
1462	0.0446392	0.393838
1463	0.270693	0.0387062
1464	0.348808	0.211752
1465	0.97668	0.254898
1467	0.191651	0.0323417
1469		0.124442
1470	0.370748	0.185702
1471		0.179007
1474	0.60729	0.0664807
1475	0.235463	0.197149
1483	0.446727	1.34316	0.05128
1484	0.155269	0.195702
1485	0.299094	0.286691
1486		0.262594
1490		0.327579
1491		0.339465
1492		0.162576
1493		0.192162
1495		0.228095
1509	0.15763	0.0441882
1518		0.415506
1521	0.375288	0.379209
1522	0.355954	0.179905
1523	0.348303	0.286072
1530		0.370315
1533		0.384521
1536	0.145972	0.0151917
1538	0.782609	0.0924288
1539	0.0406685	0.0839918
1543	0.0329353	0.122239
1544		0.204742
1545		0.971788
1547	0.352535	0.0694206
1551		0.0507421
1552		0.185711
1553	0.0194714	0.0442679
1558		0.102205
1560	0.651461	0.221224
1562		0.215666
1563		0.338258
1564	1.65625	0.430459
1565		0.0404852
1566		0.279588
1567		0.0495264
1568		0.0217045
1569		0.0906251
1570	0.819422	0.188794
1571		0.315454
1577		0.513867
1578	0.12955	0.0692426
1586		0.13653
1587		0.104454
1590		0.192694
1593		0.10935
1594		0.148586
1595		0.114191
1596		0.174725
1597		1.54645
1598		1.48065
1599		0.127688
1600		1.5979
1601	0.0452368	0.0210755
1602		0.337044
1605	0.156224	0.0827195
1612		1.05777
1614	0.211981	0.173064
1616		0.215303
1617		0.0803937
1620	0.691461	0.335495
1622		0.32302
1637		0.0672991
1638		0.0380914
1639		0.173057
1641	0.132393	0.180293
1642		0.020052
1644		0.0463374
1647		0.07469
1648	0.348702	0.103462
1651		0.366863
1652		1.20936
1653		0.193428
1654		0.0866684
1655		0.0467765
1656		0.304195
1658		0.352048
1659	1.52882	0.368939
1660	0.350259	1.17785
1662		0.0883676
1666		0.070395
1667		0.0462299
1668		0.243255
1669		0.19531
1670		0.466899
1671		0.232749
1672		0.223673
1674		0.0350143
1686	0.124836	0.0875901
1687		0.286679
1689		0.314572
1690		0.214283
1691		0.308079
1697		0.0628017
1698		0.0169799
1699		0.104268
1700		0.212509
1701		0.13567
1702		0.285567
1703		0.0813765
1705	0.56865	0.0247275
1707		0.512993
1710		0.652908
1718	0.355433	0.0661787
1720	0.345469	0.536226
1721		0.201439
1723	0.518511	0.0557651
1728		0.36534
1729		0.569357
1732		0.181718
1733		0.361023
1737		0.20384
1739		0.0662582
1740		0.134758
1741		0.0889369
1751		0.08832
1755		0.182288
1756		0.0593228
1759		0.0887072
1760		0.0388412
1764	0.0951951	0.111743
1769			0.118249
1770		0.158521
1771		0.111313
1775	0.279842	0.180238
1776		0.0628505
1778		0.10656
1779	0.531212	0.0679871
1781		0.269648
1782		0.35541
1783		0.404961
1784		0.882727
1786	0.131622	0.094847
1787	0.416387	0.0849617
1788		0.23209
1790		0.20252
1791		0.0228893
1792		0.109217
1793		0.0288751
1794		0.0514488
1795	0.688916	0.0621269
1796		0.037914
1800		0.199733
1802		0.0245776
1803		0.0274172
1804		0.210973
1805		0.36609
1807		0.180903
1813	0.533423	0.115459
1815		0.018753
1816	0.19308	0.0746882
1817		0.0276056
1819		0.210166
1820		0.0339518
1821		0.140659
1826		0.0223612
1828		0.35937
1830		0.158227
1833		0.653265
1839	0.217217	0.310256
1846		0.926436
1848		0.0443658
1852		0.105491
1855		0.0446011
1856		0.121822
1857		0.129159
1868		0.0466947
1870		0.196465
1871		0.207446
1872		0.140868
1879		0.291075
1881		0.139043
1883		0.0932958
1885		0.066116
1886		0.0946515
1887		0.0426969
1888		0.503949
1889		0.400574
1890		0.0295685
1893				0.181343
1894
1895
1896
1897
1898		0.337495
1899	0.441052	0.162151
1900		0.232546
1901		0.0520472
1902		0.818639
1903		0.0691759
1905		0.0883832
1906		0.0483807
1907		0.0994614
1910		0.470699
1911	0.336829	0.323073
1913		2.11735
1917		0.121551
1918		0.115559
1919		0.434739
1920		0.0101227
1921		0.118558
1922		0.0607275
1923		0.140216
1924		0.039864
1931		0.074466
1936	0.920704	0.179235
1937		0.568479
1939		0.0727244
1952		0.208659
1954		0.106775
1957	1.42975	0.127519
1958		0.222563
1960				0.008432
1961				0.0028255
1962
1963				0.006296
1964				0.057084
1965
1966				0.012497
1967				0.0093825
1968				0.037358
1971		0.0223585
1974		0.189311
1975		0.0340841
1980		0.0368482
1981		0.0667386
1982		0.734217
1983		0.0727262
1988		0.0366568
1990		0.219465
1995		0.244603
2006		0.227895
2008		0.127318
2012	0.0383406	0.0384466
2017
2018				0.002945
2019				0.004718
2021		0.403463
2022		0.0638051
2023		0.12762
2024		0.0590579
2025		0.304084
2026		0.0745326
2027		0.113564
2028		0.0756349
2032		0.0624742
2034		0.365486
2035		0.0746175
2040		0.070301
2045		0.118405
2047	0.126162	0.174204
2048		0.200739
2050		0.0627744
2051		0.10892
2056		0.430574
2058	0.557642	0.370428
2062	0.455367	0.083938
2063		0.0457715
2077		0.200728
2088		0.17508
2089		0.224456
2090		0.00880524
2091		0.115835
2092		0.115014
2093		0.0448281
2103		0.0223376
2104		0.120847
2107		0.35842
2108		0.0436496
2116		0.0772107
2118		0.0715697
2127		0.879828
2266		0.018856
2286				0.212536
2299
2306				0.0712344
2309				0.0679687
2311				0.0408073
2313				0.108844
2316	0.2056	0.0192615
2317	0.565976	0.0630346
2318	0.298356	0.028877
2319		0.0443827
2353	0.521957	0.624359
2357	0.103818	0.0404813
2361	0.0475606	0.0402526
2364		0.126297
2365		0.154615
2366		0.0372787
2371		0.102249
2372		0.194293
2373		0.0430747
2374	0.0642859	0.0752623
2375	0.116849	0.0555901
2376		0.198217
2377		0.0336624
2379	0.624601	0.120964
2380		0.0361083
2381		0.0163533
2382		0.0485811
2383		0.0178344
2384		0.102177
2385		0.131846
2386		0.329611
2387		0.186967
2388	0.165193	0.0993558
2389		0.0572982
2390		0.038159
2391		0.152342
2392		0.109822
2393	0.0677459	0.0167841
2395	0.0727955	0.0905935
2396		0.00492856
2402		0.0550123
2403		0.20476
2404	0.17361	0.0382077
2405		0.0380437
2406	0.0117562	0.0897984
2407		0.104061
2408		0.0190722
2409	0.750669	0.0226397
2410	0.207197	0.0929904
2411		0.0252971
2412		0.0517262
2413		0.0160455
2414		0.0216454
2415	0.0623655	0.04737
2416		0.150715
2417		0.0972783
2418		0.133829
2419		0.0769814
2420		0.135836
2422		0.101552
2423		0.135269
2424		0.0174702
2425		0.17452
2426		0.123701
2429	0.0919155	0.0285715
2432		0.0874269
2433		0.0658714
2434		0.0656584
2435		0.141615
2437		0.0662905
2438		0.0208735
2439		0.150361
2440		0.0348698
2441	0.217196	0.0479761
2442		0.0992268
2443		0.0762229
2444		0.0779247
2445		0.0711403
2446		0.0347481
2447		0.665222
2448		0.116036
2449		0.103787
2450		0.258685
2451		0.164813
2452		0.105671
2456		0.0314068
2459		0.0650372
2464		0.0335479
2466		0.040888
2467		0.1208
2469		0.0416145
2472		0.0304644
2473		0.0129934
2474		0.151221
2475	0.165155	0.0450137
2477		0.0269842
2478		0.0640357
2479		0.0779015
2480		0.0309012
2481		0.0507699
2482		0.0980945
2483		0.0893736
2484		0.0466037
2485		0.0492575
2487		0.0443223
2489	0.204594	0.0423432
2490		0.0458251
2491		0.0466766
2493		0.177952
2494		0.107054
2495		0.065119
2496		0.083164
2500		0.0263822
2501		0.208639
2523
2524				0.0169312
2527				0.126723
2528
2529				0.0585404
2530				0.0163151
2531				0.057875
2532				0.0626429
2533				0.0626779
2534				0.0555446
2536				0.0922422
2537				0.0586458
2604			0.144583	0.113359
2605			0.169063	0.121576
2606				0.0560842
2607				0.0665938
2608
2625
2626
2627				0.0180638
2640		0.13884
2673
2674			0.0293984	0.0467167
2675				0.0741587
2676			0.00785
2677
2680
2681
2736	0.166053	0.0278162
2737	0.540761	0.0693015
2738	0.36372	0.106985
2746	0.144289	0.070323
2750		0.471466
2752		0.0144705
2757				0.0724328
2767		0.0377632
2769		0.131598
2771		2.24813
2776		0.241461
2782		1.79719
2783		0.0798202
2784		0.0638376
2808		0.198504
2818	0.196418	0.182185
2826	0.253752	0.172291
2830		0.376587
2834		0.264259
2838		0.0828656
2850		0.0369295
2852		0.0340836
2861		0.944615
2879		0.0763233
2881		0.129267
2883		0.767457
2886		0.140223
2920				0.0713542
2955		0.324703
3039		0.839056
3070	0.858614	0.0910778	0.052285	0.0643501
3073	0.13884	0.0536228
3076	0.158878	0.051704	0.0927143	0.0380268
3077	0.165322	0.112971
3078	0.0743274	0.0559945
3079	0.331728	0.126934
3081			0.693394	0.711692
3082	0.0743658	0.0735906
3084	0.57261	0.252901
3085	0.331883	0.436767
3086		0.185215
3087			0.134832	0.0518801
3090	0.0380176	0.218434
3091	0.142469	0.132288
3101	0.794789	0.95689	0.05092	0.0146625
3102	0.207485	0.18979
3103	0.251778	0.210298
3105		0.129229
3109			0.0744669	0.0638566
3110	1.90497	0.99514	0.0538472	0.0632292
3111			0.050875	0.0770417
3112		0.382112
3113		0.345286
3114		0.271933
3116		0.119789
3130	0.12029	0.0445414
3139		0.402921
3143	0.167961	0.17034
3144	0.123111	0.0806342
3145	0.0492124	0.406479
3150		0.0630671
3153		0.426946
3156	0.115717	0.0337354
3159	0.536319	0.0361
3160	0.0484687	0.0679774
3164	0.0428525	0.118686
3165		0.164978
3166		0.80147
3168	0.519401	0.187563	0.0864954	0.03672
3172		0.0595804
3173	0.063855	0.0579082
3177		0.247235
3179	1.35578	0.159416
3181		0.108875
3182		0.104917
3183	1.83962	0.432502
3184		0.103436
3185		0.111689
3186		0.0767472
3187		0.104038
3188		0.0896379
3189	0.647724	0.0848797
3190		0.0408796
3198		0.0555048
3199	0.131709	0.10424
3207		0.0206404
3208		0.105454
3212		0.112389
3215		0.0434563
3216		0.256228
3217		0.334209
3218		0.0652582
3219	0.135553	0.0351036
3220		0.265556
3223	0.406012	0.0760632
3227	0.129575	0.0346201
3231		0.999226
3233	0.0695073	0.0611574
3235		0.0694543
3237				0.0446562
3239	0.211637	0.151578
3240		0.0517261
3241
3253		0.100043
3254		0.0561234
3255		0.0486946
3257	0.348095	0.154006
3258		0.0774595
3260		0.0642831
3263	0.186976	0.0443106
3264	0.0141984	0.0234244
3267		0.127861
3268		1.0997
3269		0.0862304
3270		0.0609193
3271		0.163165
3272		0.141851
3273		0.214754
3274	1.87299	0.050176
3275	0.83864	0.797756
3278		0.0388099
3281		0.193265
3282		0.227575
3283		0.256163
3284		0.2105
3285		0.397936
3286		0.252579
3287		0.0734667
3291		0.00824642
3304	0.171466	0.0444622
3305		0.170048
3307		0.0291113
3308		0.120981
3309		0.0984939
3312		0.0446373
3313		0.116618
3314		0.270558
3315				0.0538641
3316		0.0468663
3317		0.107932
3318		0.276813
3319		0.050556
3322	0.114534	0.057314
3323		0.211956
3325		0.755928
3332	0.273	0.116348
3334	0.664683	0.377411
3335		4.92174		0.126055
3336		0.199798
3340	0.0550593	0.0879163	0.231984	0.17682
3344		0.23567
3345		0.373226
3348		0.21643
3349		0.157935
3355		0.208053
3357		0.0726634
3358		0.176117
3359		0.108452
3360				0.224125
3365			0.0591675	0.147154
3369		0.183256
3373		0.0085729
3374		0.0694742
3378		0.0861148
3380		0.0133345
3385	0.201925	0.129526
3390			0.0592963
3391		0.2254
3392		0.188193
3396	0.16876	0.150779
3397		0.0826582
3399		0.126704
3400	0.234415	0.0308239
3402		0.0204269
3403		0.0324688
3404		0.136181
3405		0.717073
3410	0.236174	0.0298117
3412	0.0889249	0.0718475
3413		0.157194
3416		0.0646164
3417		0.110717
3419		0.0571081
3420		0.0205945
3421		0.0131186
3422	0.0185248	0.0983451
3423		0.107374
3426		0.0804529
3428		0.0396972
3429		0.042667
3430		0.127659
3431		0.13819
3433		0.111208
3439	0.0286596	0.0581944
3441		0.0276248
3442	0.167364	0.0598711
3443		0.0436561
3444		0.0839574
3445		0.0268585
3446		0.0413135
3451		0.21632
3452		0.0885052
3454		0.105115
3460	0.214064	0.115068
3466		0.0799727
3469		0.0364411
3473		0.0256631
3475		0.0415791
3476		0.112238
3477		0.087088
3490		0.0575497
3492		0.0326393
3494		0.115084
3495		0.128934
3496		0.097271
3504		0.520658
3506		0.10271
3508		0.0442064
3510		0.0874222
3512		0.0661872
3513		0.0124755
3514		0.463754
3515		0.38481
3516		0.0291002
3518				0.057377
3519				0.029039
3520
3521
3522
3523		0.278365
3524	0.265004	0.0128566
3525		0.609354
3526		0.23516
3527		0.0239988
3528		0.622251
3529		0.0767914
3531		0.137991
3532		0.0122395
3533		0.153569
3535		0.423994
3536	0.531452	0.515438
3538		1.21293
3541		0.0398862
3542		0.0312566
3543		0.331387
3544		0.0743092
3545		0.0641261
3546		0.126471
3547		0.127778
3548		0.0664359
3555		0.0157665
3560	0.39561	0.040753
3561		0.454263
3563		0.112864
3576		0.0907816
3578		0.0578697
3583	1.89845	0.401064
3585		0.181906
3588				0.0325035
3589				0.02236
3590				0.001203
3591
3592				0.068466
3593
3594				0.0062725
3595				0.013465
3596				0.0270545
3600		0.0360741
3602		0.0648043
3603		0.0400141
3609		0.0103612
3610		0.0254412
3612		0.341286
3613		0.0271877
3619		0.0353099
3621		0.158756
3626		0.24925
3637		0.20351
3639		0.0728149
3644	0.113681	0.0418412
3649
3650				0.0203625
3651				0.017616
3653		0.0194519
3654		0.120689
3655		0.114019
3656		0.0528621
3657		0.227067
3659		0.0519563
3660		0.0736947
3661		0.133165
3665		0.00683105
3666		0.331673
3667		0.111906
3670		0.0512082
3674		0.0892388
3676	0.24451	0.0723994
3677		0.0626724
3680		0.0415403
3681		0.0373874
3686		0.190299
3688	0.230123	0.323535
3691	0.132473	0.026793
3692		0.0405826
3706		0.151788
3720		0.390613
3721		0.291763
3723		0.0739571
3724		0.105747
3725		0.0246929
3726		0.0374206
3736		0.0862802
3737		0.0733798
3747		0.205741
3748		0.119558
3754		0.0598347
3758		0.205272
3779		0.793869
3802
3804
3822		0.274411
3858	0.746934	0.0677489
3860	0.0266673	0.116021	0.0878825	0.0526663
3861			0.100992	0.05678
3862	0.13463	0.11284	0.107451	0.0386481
3863	0.232021	0.0933315
3866	0.214983	0.37678
3867	0.159158	0.108225		0.0544381
3871	0.0399499	0.374356	0.0976667	0.0556125
3872		0.0265762
3874	0.662318	0.151177
3875		0.0814959
3876		0.251236
3883	0.0076304	0.00566457
3884	0.0974103	0.0900726	0.0888506	0.0309183
3885			0.0608653	0.0395035
3886		0.157837
3887			0.08648	0.06005
3889	0.0589718	0.009158
3890	0.140014	0.0903986
3891	0.0672143	0.108197
3892		0.187731
3893		0.304314
3894	0.808143	0.201406
3896		0.0814384
3897	0.820746	0.0750925
3898		0.277601
3899		0.0998949
3900		0.0352395
3901	0.2826	0.0346284
3904		0.0880223
3907		0.14718
3908		0.0665196
3909		0.702689
3910		0.101324
3911		0.215801
3912		0.00271614
3913		0.183604
3918	0.0711978	0.176169
3920	0.0774451	0.118493
3924		0.0534766
3925		0.0905943
3928	0.229457	0.111087
3929		0.0218752
3931		0.0303627
3933	0.277143	0.00286751
3934		0.112915
3935		0.0912968
3936		0.00870991
3937		0.0142456
3938		0.155759
3940		0.201032
3941		0.0240838
3945	0.00738694	0.0348307
3946		0.0909423
3947		0.0603129
3948		0.0197219
3950		0.0352127
3951		0.233691
3952	0.160171	0.0952855
3953		0.420463
3955	0.0673863	0.0683912
3957	0.0423974	0.0425993
3959		1.1062
3962		0.443819
3963		0.119113
3966			0.100528	0.069917
3970		0.032175
3971		0.0192963
3978	0.271911	0.0974323
3980		0.0870552
3981		0.0170351
3982		0.0638622
3984	0.588827	0.0304588
3985	0.127962	0.0629552
3986		0.0728264
3987		0.012127
3988		0.0548048
3989	0.130366	0.0561852
3991		0.253358
3992		0.0777929
3993		0.0297948
3994		0.122462
3995		0.538278
3996		0.0734265
3998	0.0759246	0.321167
4000	0.209756	0.101817
4001		0.0161812
4002		0.03894
4003		0.0618598
4004		0.0693049
4007	0.115528	0.0204006
4013
4014		0.18386
4019		0.0780805
4025		0.0653439
4027		0.0161006
4028		0.232228
4029		0.0573874
4030
4031		0.365625
4032		0.442865
4033	0.14029	0.0182629
4034		0.316178
4035		0.195058
4036		0.0378666
4037		0.909471
4038		0.0336236
4040		0.17687
4041		0.125458
4042		0.0317118
4044		0.175838
4047		0.059108
4048		0.0157386
4049		0.121902
4050		0.0607516
4051		0.203191
4052		0.154452
4053		0.172265
4060		0.151055
4064	0.322824	0.0468838
4066		0.0418545
4072		0.0358141
4074		0.0130997
4075		0.0149754
4077		0.0671795
4078		0.0201714
4079		0.154323
4082		0.127163
4087		0.157523
4088		0.151219
4089	0.125819	0.0422548
4092		0.123703
4093		0.0188045
4094		0.0513758
4095		0.0587063
4096		0.100911
4097		0.128043
4098		0.0874386
4099		0.040336
4101		0.0666404
4102		0.246311
4103		0.342218
4105		0.0434033
4106	0.070325	0.210887
4107		0.0921454
4109		0.0310549
4110		0.0520795
4112		0.16389
4113	0.338949	0.135679
4116	0.0244277	0.0210848
4117		0.11402
4127		0.0392461
4128		0.189082
4129		0.031731
4130		0.0645032
4134		0.154494
4135		0.0923002
4160	0.0880975	0.2961	0.18087	0.06913
4161	1.11929	0.192276
4162			0.151506
4163	0.600058	0.320389
4164		0.0728975
4166			0.0378361
4167			0.099775
4168		0.0928158
4169		0.0930837
4171
4172		0.272541
4173		0.0314645
4174		0.0472876
4175		0.131979
4176		0.0951624
4177	0.193878	0.0735314
4178		0.058803
4179		0.0889577
4181		0.073367
4182		0.0817164
4183	0.480612	0.0604353
4184		0.0855068
4185		0.0235587
4186		0.0146884
4187	0.382277	0.0942199
4188		0.106084
4189		0.101229
4190		0.0188197
4191		0.107341
4192		0.0822458
4193		0.0635103
4194		0.0874677
4196		0.164905
4198		0.115306
4199		0.0924598
4200		0.190614
4201		0.0979779
4203		0.0666172
4204		0.0790257
4205		0.112497
4206		0.0730735
4207		0.10012
4209		0.19325
4210		0.0451333
4212		0.0769805
4213		0.125903
4214		0.0319459
4215		0.0527301
4216		0.085465
4217		0.137883
4218		0.0421443
4219		0.143771
4220		0.0800238
4221		0.144936
4222		0.0604021
4223		0.0513425
4224		0.0452517
4225		0.0592591
4227		0.00462587
4228		0.111796
4229		0.0858138
4244				0.0923646
4245				0.0826771
4328			0.143114	0.0582313
4333				0.0544875
4334				0.0541393
4402		0.273255
4408		0.108944
4410		0.0327729
4416		0.0546163
4425		0.283087
4429		0.283567
4430		0.72691
4433		0.0912144
4435		0.380026
4436		0.0217054
4438		0.0714236
4441		0.0527456
4445		0.032062
4446		0.671622
4448		0.0234677
4450		0.0467215
4451		0.27044
4452		0.0620915
4453		0.193465
4455		0.293238
4456		0.00673684
4460		0.023712
4461		0.0363816
4462		0.0977235
4464		0.0568728
4468		0.17566
4469		0.126676
4472		0.0583752
4475		0.147375
4477		0.042455
4478		0.0371289
4479		0.0624281
4481		0.121752
4482		0.0215859
4485		0.0820496
4486		0.109558
4487		0.132944
4488		0.105442
4490		0.0797741
4495		0.161822
4499		0.0832613
4502		0.122717
4505		0.520934
4507		0.248504
4514		0.315184
4516		0.107953
4517		0.0330813
4518		0.26642
4520		0.0797046
4521		0.621616
4522		0.913511
4523		0.183058
4524		0.140895
4526		0.0959408
4527		0.101278
4528		0.68985
4529		0.0195955
4530		0.0321204
4531		0.270974
4532		0.019059
4533		0.169374
4534		0.216563
4535		0.0800185
4536		0.20441
4537		0.32703
4544		0.0701548
4555		0.158513
4556		0.059791
4558		0.078838
4559		0.0949472
4560		0.0180444
4571		0.0225187
4573		0.103429
4575		0.0748353
4578		0.045717
4581		0.0725604
4582		0.0387881
4590		0.13897
4591		0.0774068
4592		0.0600716
4593		0.0892794
4596		0.202169
4597		0.0120834
4634		0.197313
4635		0.0616118
4636		0.141465
4637		0.0474091
4638		0.225635
4639		0.217233
4640		0.149427
4641		0.0686318
4642		0.378461
4643		0.259679
4644		0.204621
4645		0.152696
4646		0.320253
4647		0.16792
4648		0.127567
4649		0.222415
4650		0.0929639
4651		0.32789
4652		0.126484
4653		0.0682287
4654		0.055755
4655		0.0511921
4656		0.0102735
4657		0.194137
4658		0.00318899
4659		0.0429972
4662		0.0513991
4664		0.0137329
4665		0.132369
4666		0.230318
4667		0.112681
4668		0.0705464
4669		0.233913
4670		1.14093
4671		0.127371
4672		0.959609
4673		0.0863937
4674		0.0172718
4675		0.0114117
4676		0.790159
4677		0.000989082
4678		0.00130417
4679		0.37742
4680		0.117346
4681		0.069024
4682		0.0500342
4683		0.0424878
4684		0.107196
4685		0.00909434
4686		0.0525719
4687		0.183301
4688		0.286927
4689		0.0447793
4690		0.0207914
4691		0.0179043
4692		0.189737
4693		0.0412865
4694		0.0732475
4695		0.0168675
4696		0.0198106
4697		0.027724
4698		0.147902
4699		0.0605803
4700		0.226854
4702		0.0336118
4703		0.014653
4704		0.136077
4705		0.126605
4706		0.483593
4707		0.281655
4708		0.132934
4709		0.0679374
4710		0.0171944
4711		0.133181
4712		0.0457943
4713		0.261871
4714		0.0688037
4715		0.297489
4716		0.0298366
4717		0.0418765
4718		0.0394418
4719		0.0687263
4720		0.0388952
4721		0.0339446
4722		0.0760626
4723		0.0832961
4724		0.219563
4725		0.050002
4726		0.0311104
4727		0.123252
4728		0.279153
4729		0.0677046
4732		0.110196
4733		0.1253
4734		0.139854
4735		0.0263554
4736		0.0366517
4737		0.147456
4738		0.202676
4739		0.0257945
4743		0.0883382
4744		0.0645207
4745		0.142373
4747		0.0157713
4748		0.200229
4749		0.0210321
4750		0.0115096
4751		0.157426
4752		0.290635
4753		0.0235817
4754		0.0334936
4755		0.832101
4756		1.55234
4757		0.0364442
4758		0.0149567
4759		0.04682
4760		0.0979809
4761		0.0695598
4762		0.5568
4763		0.0638724
4764		0.084891
4765		0.154759
4766		0.135491
4767		0.0431255
4768		0.0275876
4769		0.116997
4770		0.136961
4771		0.0169224
4772		0.0566576
4778		0.00999693
4780		0.0294442
4782		0.0512926
4783		0.0738372
4785		0.0847292
4787		0.0643658
4788		0.017765
4789		0.0295643
4790		0.0886572
4791		0.0180439
4793		0.0887766
4794		0.198739
4795		0.0630107
4797		0.021864
4798		0.162998
4799		0.0729299
4800		0.1893
4801		0.23964
4802		0.0934986
4803		0.127338
4804		0.0761522
4805		0.0461135
4806		0.0609242
4807		0.0366898
4808		0.0842581
4809		0.26515
4810		0.0608012
4812		0.0199711
4813		0.020373
4814		0.0562335
4816		0.102346
4817		0.0210857
4818		0.0127472
4819		0.0211196
4820		0.161999
4821		0.0366308
4822		0.0161522
4823		0.01019
4825		0.0987599
4828		0.2799
4834				0.0360375
4835
4836				0.0297969
4849				0.0387813
4851				0.0372812
4852
4873		0.0500879
4888			0.142349	0.076773
4889			0.125469	0.0494875
4890			0.316502	0.103474
4895			0.147133	0.0881234
4896			0.141465	0.0440981
4901			0.170328	0.0532546
4902				0.114731
4904				0.0545042
4905				0.0556214
4910				0.103569
4914			0.102447	0.054713
4915				0.0851837
4960		0.140405
4968	0.759557	0.275909
4969		0.700554
4970		0.371546
4971		1.01824
4972		1.11607
4973		0.289339
4974		0.17771
4975		0.307606
4976		0.70524
4977		0.736741
4978		0.985519
4979		0.426645
4986		0.33278
5089		0.331703
5160	0.57179	0.442678	0.107944	0.0494062
5165	0.114327	0.197386	0.000375	0.000375
5166	0.11876	0.111946	0.00694375	0.0067
5168	0.105871	0.07543
5169	0.055886	0.0399701	0.00784375	0.003875
5170	0.508245	0.254067	0.064174	0.0629721
5171	0.277947	0.0138905
5173	0.603646	0.468611
5175	0.184381	0.160448
5176		0.0767525
5184			0.206235	0.197044
5185	0.427743	0.313206
5195	1.78451	0.0785161
5196	0.105133	0.0599343
5199	0.3678	0.380927
5202		0.319039
5206	0.264826	0.259326
5209		0.182404
5210		0.313146
5211		0.700966
5213		0.482107
5241		0.727813
5243	0.0940572	0.0727462	0.01565	0.004475
5263		0.228433
5273	0.196851	0.140677	0.048625	0.0529375
5274	0.0454931	0.123723	0.0235	0.0468125
5276	0.255626	0.210903
5299		0.0570427
5313	0.442796	0.0319273
5322	0.0752845	0.054851
5327	0.449557	0.344052	0.205638	0.195221
5328	0.192411	0.0926378	0.00078125	0.00859375
5337	0.0534259	0.105158
5338		0.0131836
5339		0.299082
5341	2.57313	0.526329
5349				0.00836786
5350		0.0205486
5351		0.0897022
5353	0.152529	0.188383
5354	0.265546	0.132052
5392		0.0174632
5393	0.0473556	0.116227
5394	0.225277	0.261022	0.102594
5397		0.0994399
5398		0.0291691		0.00778445
5399	0.645034	0.100463	1.5596e-05	1.5596e-05
5400		0.122713		0.0106188
5401		0.0508607
5402		0.0475305
5403		0.231274
5404		0.71732
5405	0.796683	0.280048
5406		0.489291
5407		0.0571505
5431		0.0630698
5433	0.295325	0.100512
5446		0.0227806
5447		0.138593		0.019875
5450		0.35484
5451		0.206356
5461		1.21503
5462		0.181751
5463		0.302923
5464		0.182224
5465		2.46631
5466		0.352299
5467		0.0875
5468		0.0209329
5470	0.0677977	0.0439469	0.0192775	0.005805
5476		0.0241745
5491	1.42038	0.129791
5500	0.0417797	0.0305938
5502		0.202404
5503		0.128318		0.038083
5504	0.112589	0.0439204
5506		0.0641369
5508		0.0425976
5511	0.139136	0.252704
5513				0.165637
5522	0.473255	0.370719
5525		0.200835
5526		0.155556
5527		0.108676
5531	0.891185	0.277233
5532		0.0068255
5534		0.096379
5535		0.180597
5537	1.89094	0.548817
5538	0.643954	0.03489
5541		0.0259921
5542		0.0631446
5543		0.00320206
5544		0.0235407
5545		0.0366836
5546		0.225264
5547	0.770414	0.0344399
5548	1.50802	0.461231
5549		0.012404
5550		0.181043
5553		0.15895
5554		0.367496
5555		0.139889
5556		0.0229441
5558		0.158592
5559		0.479853
5560		0.73669
5561		0.0691528
5576	0.153683	0.100942
5577		0.059417
5579		0.0155193
5580		0.0785459		0.0213562
5581		0.0517499
5583	0.239875	0.101385
5589		0.234154		0.0104821
5590		0.0807167
5591		0.666244
5592		0.410528		0.000393091
5593		0.0739651		0.0096695
5594		0.11516
5595		0.0231363		0.0139146
5596	0.452507	0.103006
5597				0.117119
5598		0.179266
5599		0.0315198
5601		0.192583		0.0104097
5605	0.111139	0.124197
5607	1.03254	0.145523
5609		0.124591
5612				0.0155257
5613	0.0756754	0.0429605
5619		0.514401
5620		1.18117
5623				0.0107575
5624		0.0402264		0.0335156
5625		0.0659421		0.0143727
5637		0.255875
5639		0.0298595
5640		0.361565
5641		0.0695997		0.0309813
5650		0.0590899
5655		0.0574378
5656		0.190302
5664		0.190483
5666		0.0630135
5671	0.205515	0.142085
5674				0.0154965
5677		0.322087		0.0232403
5680	0.233218	0.161676
5681		0.0878571
5683				0.00573125
5684		0.129782		0.00485208
5685	0.0857465	0.0227544
5687		0.0128117
5688		0.128447
5689		0.0991128
5692	0.877438	0.0406839
5694	0.227334	0.0988487
5697		0.153168
5698		0.0258106
5699		0.0508961
5700		0.123022
5701		0.0113676
5702		0.0155508
5703	0.107764	0.0724021
5704		0.362025
5706		0.0371311
5707		0.140038
5708		0.0615748
5709		0.0638094
5710		0.0227933
5711		0.0667665
5716	0.276856	0.0488089
5718		0.0282152
5719	0.141163	0.122716
5720		0.0337337
5721		0.134011
5722		0.0620287
5728		0.0232709
5730		0.0181068
5733		0.253393
5738	0.0362693	0.173995
5746		0.145535
5749		0.036548
5751		0.0379457
5752		0.0515214
5753		0.109274
5755			0.232946	0.0723233
5762		0.103207
5765		0.0267479
5768		0.00723766
5769		0.16481
5770		0.249581
5779		0.0836993
5781		0.033178
5783		0.234662
5785		0.058981
5786		0.270752
5788	1.66975	0.961269
5789		0.0558131
5790		0.0326806
5791		0.220903
5792		0.0219095
5794		0.153692
5795	0.298603	0.0348715
5798		0.0542251
5799		0.0896963
5800		0.134338
5802		0.141398
5803		0.0252827
5804		0.0593974
5807				0.004
5808	1.37496	0.130603
5811		0.0133357
5812		0.148173
5813		0.130474
5814		0.221999
5815		0.0353489
5816		0.0946875
5817		0.101563
5818		0.0495023
5823		0.0626321
5832	0.244075	0.0951021
5834		0.0538517		0.0201167
5845		0.125979
5847		0.33906
5852	0.299748	0.0671992
5854		0.0703614
5862		0.135479
5865		0.0328573
5866		0.0275098
5869		0.0421769
5870		0.132956
5871		0.104832
5876		0.0466947
5881		0.589961
5890		0.0389689
5891		0.133035
5895	0.173926	0.0393991
5901		0.0724026
5902		0.186606
5903		0.0677152
5904		0.0746499
5905		0.0267301
5906		0.125944
5907		0.160167
5908		0.0739921
5912		0.0248424
5914		0.61451
5915		0.0731201
5919		0.172695
5925		0.194541
5945		0.26436
5999	0.730358	0.246286
6000		0.0321121
6004		0.0489442
6005		0.0447442
6010		0.0299608
6012	0.738497	0.090388
6018	0.263645	0.147782
6019		0.0465904
6020		0.182415
6030		0.477595
6039		0.180099
6042		0.305275
6043		0.0574441
6044		0.198522
6045		0.0668022
6057		0.0522615
6058		1.219
6061		0.0281572
6062		0.218971
6067		0.0639148
6069		0.239435
6088		0.0191608
6092		0.137516
6187	0.474332	0.293762	0.0009525	0.00686
6191	0.270644	0.351339
6192	0.112688	0.0529072
6193	0.0508998	0.0453789
6194	0.205577	0.423564
6196	0.0423396	0.0908692	0.0273575	0.05858
6198	0.149465	0.226596
6201	2.38857	0.287699
6208	1.94341	0.190204
6210	0.212682	0.252668
6212		0.0576709
6215	0.0419569	0.128754
6216		0.0634829
6217		0.222202
6231	0.0416245	0.0335497
6241		0.345393
6244	0.0828335	0.0859698
6245	0.0627621	0.187813	0.0449406	0.103497
6246	0.191356	0.173772
6267	0.195267	0.1568
6277	0.111638	0.103602
6278		0.815083
6280		0.111742
6281		0.0420858
6282	0.0706766	0.0515551
6283	0.0927253	0.0801268
6294	0.0966456	0.25997	0.234375
6295		0.0246025
6296	0.964855	0.185573
6297		0.140833
6298		0.0681303
6299		0.108986
6300		0.246804
6301	0.590558	0.181133
6302		0.654218
6303		0.0645821
6312		0.36837
6313	1.85367	0.136023
6324		0.0679002
6325		0.278581
6327		0.25286
6330	1.7257	0.0401125
6343	2.05995	0.0615192
6347	0.012573	0.0647724
6348		0.284889
6349	0.0670869	0.0248518
6350		0.0183544
6351		0.0127412
6357		0.107169
6358		0.0803286
6360		0.0235458
6361		0.0198679
6362	1.69806	0.22948
6364		0.0392303
6365		0.0413389
6366		0.156228
6367	0.880213	0.085375
6368		0.0596337
6369		0.12267
6370		0.0554221
6371		0.280849
6372		0.0992214
6373		0.32734
6374		0.0288522
6375		0.448998
6376		0.084354
6379		0.109532
6381		0.237833
6382		0.0816044
6383		0.0284039
6384		0.573936
6385		0.113659
6386		0.308189
6387		0.0320956
6388		0.0513531
6390		0.0293693
6393	0.0714269	0.0266491
6397		0.0552839
6398		0.0574551
6401		0.022934
6402		2.9009
6403		0.0934029
6406		0.111111
6409		0.101861
6412		0.171733
6413		0.00939535
6415	1.89483	0.114668
6416		0.156567
6417	1.91875	0.0718877
6418		0.0826308
6420		0.0566646
6422		0.119737
6425	0.251353	0.135937
6427		0.133322
6428		0.157592
6429		0.0232703
6430		0.0574014
6431		0.0445071
6432		0.0634559
6433	0.233749	0.0364172
6434		0.178788
6435		0.0713022
6436		0.101991
6437		0.155393
6438		0.0147519
6439		0.0736233
6443		0.050099
6444		0.0153524
6445		0.111586
6446		0.0249587
6450		0.0522236
6452		0.13425
6458		0.0229881
6459		0.0376073
6460		0.07465
6461		0.092561
6462		0.0829541
6463			0.154626
6466		0.0618959
6467		0.0784357
6469		0.534121
6470		0.0792096
6473		0.0247532
6474		0.088864
6475		0.166234
6476		0.0116552
6477		0.0358861
6478		0.0379712
6479		0.0944999
6481		0.137709
6482		0.137531
6486				0.0653325
6487				0.04728
6488				0.132812
6489				0.04245
6490			0.27083	0.174483
6491		0.0270494
6495		0.030174
6498		0.149908
6499	0.447664	0.10944
6500		0.170501
6503		0.0409669
6507		0.311301
6510		0.0339855
6519		0.0899286
6520		0.086143
6523		0.0723953
6524		0.0556344
6525		0.0225999
6526		0.236233
6527		0.0439423
6528		0.201146
6529		0.0229006
6530		0.0539287
6537		0.191955
6540		0.0993064
6555		0.221967
6592		0.0513214
6594		0.0428018
6595		0.0286166
6598		0.0355739
6601		0.0296756
6606		0.290948
6611		0.0456171
6612		0.00969429
6615		0.144007
6616		0.0460739
6617		0.0190372
6618		0.197099
6620		0.279658
6621		0.123044
6678		0.165965
6679		0.0245605
6680		0.113102
6684		2.44092
6685		0.0413533
[truncated: 11,328 more rows]

[truncated: 8 more sheets: fig_s11_data, fig_s12_data, fig_s13_data, fig_s14_binary_data, fig_s14_ternary_data, fig_s14_quaternary_data, fig_s15_data, fig_s16_data]
